# Supplementary material for: Intersecting SARS-CoV-2 spike mutations and global vaccine efficacy against COVID-19
Source: Front Immunol. 2025 Mar 7;16:1435873. doi: 10.3389/fimmu.2025.1435873 (PMC11925781; doi:10.3389/fimmu.2025.1435873)
Supplement: Supplementary file 2 [file Table2.xlsx]

## Sheet: Brazil (50-70%)
			Before	Initial	Middle	End
		1_127	0.000626539	0.00070887	0.000421423	0.00467282
		127_254	0.000522756	0.000654265	0.000427267	0.0132507
		254_381	0.000257534	9.92815e-05	1.16871e-05	5.06709e-05
Heatmap		381_508	0.00137031	0.0022795	0.000387737	0.0084203
		508_635	0.00787209	0.00278385	0.000369175	0.00424622
		635_762	0.000463177	0.000791274	0.000395987	0.00429593
		762_889	0.000280597	7.84324e-05	2.40617e-06	4.58451e-05
		889_1016	0.000115314	0.00017275	0.000124433	0.00350184
		1016_1143	0.000322879	0.000247211	0.000162588	8.25212e-05
		1143_1270	0.00394097	0.00237045	0.000154135	0.000156284
			Before	Initial	Middle	Last
Pie		Not Mutant	0.0248963	0.667633	0.964203	0.467931
		One Mutant	0.338296	0.00567394	0	9.19315e-05
		Two Mutant	0.347327	0.0253436	0.000174619	3.06438e-05
		Three Mutant	0.202099	0.167822	0.00170254	0.000153219
		Four Mutant and more	0.087381	0.133527	0.0339198	0.531793
Timeline			Before	Mutant	Initialize	Mutant	Middle	Mutant	Last	Mutant
		0	D(614)	0.987552	D(614)	0.993822	D(614)	0.998647	D(614)	0.999785
		1	V(1176)	0.486942	V(1176)	0.934434	N(501)	0.98149	P(681)	0.721631
		2	E(484)	0.177935	E(484)	0.89043	V(1176)	0.97145	T(19)	0.645175
		3	L(18)	0.023188	N(501)	0.693355	E(484)	0.961016	T(478)	0.64447
		4	D(138)	0.022944	H(655)	0.659438	T(1027)	0.959969	L(452)	0.643398
		5	N(501)	0.020747	L(18)	0.657925	L(18)	0.959925	F(157)	0.640701
		6	P(26)	0.020747	P(26)	0.65742	H(655)	0.95975	R(158)	0.640609
		7	T(20)	0.020259	T(1027)	0.657294	P(26)	0.959357	E(156)	0.640517
		8	H(655)	0.019771	R(190)	0.651998	R(190)	0.956214	D(950)	0.545797
		9	R(190)	0.019038	T(20)	0.647964	T(20)	0.953333	E(484)	0.355897
		10	K(417)	0.018794	D(138)	0.646325	K(417)	0.888549	N(501)	0.355254
		11	T(1027)	0.01855	K(417)	0.551128	D(138)	0.88462	P(26)	0.355039
		12	M(153)	0.013424	P(681)	0.037448	P(681)	0.07203	V(1176)	0.355039
		13	Q(675)	0.011472	A(570)	0.036439	H(69)	0.024054	L(18)	0.354335
		14	S(689)	0.010007	D(1118)	0.035935	V(70)	0.023879	H(655)	0.353997
		15	L(5)	0.009519	H(69)	0.035935	A(570)	0.023137	R(190)	0.35363
		16	A(344)	0.007078	T(716)	0.035809	T(716)	0.022831	T(1027)	0.353446
		17	V(1128)	0.007078	V(70)	0.035683	D(1118)	0.022788	K(417)	0.352098
		18	D(839)	0.007078	S(982)	0.035178	S(982)	0.022526	T(20)	0.351883
		19	Q(677)	0.006834	Y(144)	0.032657	Y(144)	0.021784	D(138)	0.332884
		20	Y(1272)	0.00659	M(153)	0.016896	A(845)	0.01589	G(142)	0.128827
		21	Q(23)	0.00659	S(689)	0.016391	Q(675)	0.015803	T(95)	0.111237
		22	S(939)	0.005858	A(845)	0.012861	N(679)	0.012747	Q(677)	0.037814
		23	S(477)	0.005126	L(5)	0.010844	E(661)	0.012442	L(1265)	0.026905
		24	H(49)	0.004638	L(452)	0.009709	L(452)	0.011918	N(679)	0.022339
		25	K(1191)	0.004638	A(222)	0.007817	L(5)	0.010608	Q(675)	0.016088
		26	A(688)	0.004393	S(704)	0.006683	Q(677)	0.008949	L(5)	0.011829
		27	E(156)	0.004393	V(1228)	0.00643	S(704)	0.008251	V(1104)	0.011124
		28	P(1162)	0.004393	G(142)	0.00643	G(142)	0.007989	A(222)	0.009898
		29	F(565)	0.004393	A(701)	0.00643	V(1228)	0.00729	G(1219)	0.00855
		30	L(176)	0.003905	Q(677)	0.006178	Q(173)	0.007072	S(640)	0.007937
		31	A(27)	0.003905	Q(173)	0.005926	I(720)	0.006592	V(1264)	0.007263
		32	G(1219)	0.003661	N(164)	0.005926	T(19)	0.006548	D(178)	0.006129
		33	A(222)	0.003417	I(720)	0.0058	N(164)	0.006374	C(1235)	0.005669
		34	V(1264)	0.003417	Q(675)	0.005548	A(647)	0.006199	T(470)	0.005669
		35	Q(52)	0.003417	N(658)	0.005296	F(157)	0.006112	V(687)	0.005363
		36	E(1072)	0.003173	E(661)	0.004917	E(156)	0.005631	S(939)	0.005056
		37	S(12)	0.003173	N(679)	0.004917	T(478)	0.005588	A(845)	0.004658
		38	T(22)	0.002929	S(98)	0.004287	R(158)	0.005326	Q(613)	0.004443
		39	E(583)	0.002685	L(176)	0.003909	D(950)	0.005195	N(1074)	0.004168
		40	N(658)	0.002685	D(80)	0.003783	T(572)	0.004846	E(1207)	0.003769
		41	S(1242)	0.002685	S(477)	0.003783	A(520)	0.004671	V(70)	0.003585
		42	V(1104)	0.002685	T(572)	0.003404	A(262)	0.004671	M(153)	0.003493
		43	D(80)	0.002685	P(1162)	0.003026	L(179)	0.004147	A(653)	0.003432
		44	D(936)	0.002685	Q(23)	0.003026	S(98)	0.004104	H(69)	0.003432
		45	E(340)	0.002441	A(262)	0.0029	G(1219)	0.004016	Y(144)	0.003401
		46	L(54)	0.002441	A(672)	0.0029	A(653)	0.003973	T(572)	0.00331
		47	A(1070)	0.002441	S(254)	0.0029	A(672)	0.003929	S(12)	0.003248
		48	A(845)	0.002441	S(221)	0.002648	A(67)	0.003667	G(181)	0.003187
		49	T(859)	0.002441	E(1150)	0.002648	Q(613)	0.003667	P(251)	0.003034
		50	K(776)	0.002197	W(152)	0.002522	S(640)	0.003405	E(661)	0.002942
		51	A(684)	0.002197	F(565)	0.002522	V(687)	0.003318	A(1078)	0.002789
		52	P(9)	0.002197	A(520)	0.002522	A(1078)	0.003318	T(859)	0.002758
		53	A(1020)	0.002197	T(632)	0.002396	L(176)	0.003318	W(258)	0.002758
		54	P(681)	0.002197	K(1073)	0.002396	D(427)	0.003274	A(520)	0.002574
		55	H(69)	0.001953	A(688)	0.002396	T(470)	0.003012	G(446)	0.002543
		56	D(1153)	0.001953	E(583)	0.002396	T(95)	0.002969	A(688)	0.002513
		57	A(626)	0.001953	A(27)	0.00227	V(1122)	0.002881	S(98)	0.00239
		58	S(155)	0.001953	R(21)	0.00227	R(78)	0.002663	L(216)	0.00236
		59	A(522)	0.001953	L(216)	0.00227	E(583)	0.002576	D(215)	0.002268
		60	T(250)	0.001953	M(1229)	0.00227	S(254)	0.002532	R(246)	0.002237
		61	G(181)	0.001953	D(215)	0.00227	G(1167)	0.002532	V(1228)	0.002176
		62	A(899)	0.001953	R(78)	0.002143	V(1264)	0.002488	A(27)	0.002145
		63	T(1077)	0.001953	T(95)	0.002143	A(688)	0.002488	W(64)	0.002084
		64	G(142)	0.001709	A(846)	0.002143	A(701)	0.002445	R(21)	0.002053
		65	S(640)	0.001709	S(943)	0.002017	A(27)	0.002445	A(262)	0.002053
		66	S(98)	0.001709	P(1263)	0.002017	G(75)	0.002445	A(706)	0.002022
		67	Q(14)	0.001709	Q(14)	0.002017	G(181)	0.002314	G(75)	0.001961
		68	K(558)	0.001709	A(344)	0.002017	A(1020)	0.002314	I(1114)	0.001931
		69	A(846)	0.001709	C(1247)	0.002017	S(112)	0.002226	G(1124)	0.0019
		70	D(215)	0.001709	K(1191)	0.002017	C(1235)	0.002183	E(654)	0.0019
		71	P(1057)	0.001709	V(1264)	0.002017	L(216)	0.002183	M(1229)	0.001869
		72	P(812)	0.001709	T(22)	0.001891	A(879)	0.002139	A(67)	0.001839
		73	V(327)	0.001709	L(54)	0.001891	S(12)	0.002095	P(1162)	0.001839
		74	V(1228)	0.001709	D(936)	0.001891	G(261)	0.002095	E(780)	0.001808
		75	S(735)	0.001709	G(1219)	0.001891	E(1150)	0.002052	M(1237)	0.001747
		76	R(765)	0.001709	V(1104)	0.001765	P(1162)	0.002052	E(583)	0.001747
		77	S(255)	0.001464	A(67)	0.001765	D(936)	0.002008	G(932)	0.001716
		78	Q(218)	0.001464	S(255)	0.001765	A(942)	0.002008	C(1247)	0.001716
		79	I(203)	0.001464	V(1164)	0.001639	K(1073)	0.001964	T(547)	0.001685
		80	E(96)	0.001464	G(257)	0.001639	M(1237)	0.001921	T(716)	0.001685
		81	A(67)	0.001464	S(12)	0.001639	A(222)	0.001877	A(570)	0.001685
		82	L(189)	0.001464	H(49)	0.001639	H(1101)	0.00179	V(622)	0.001624
		83	D(1118)	0.001464	A(684)	0.001639	T(323)	0.00179	L(1063)	0.001624
		84	G(257)	0.001464	S(939)	0.001639	T(76)	0.001746	V(308)	0.001593
		85	N(679)	0.001464	V(308)	0.001513	T(553)	0.001703	A(522)	0.001593
		86	A(1078)	0.001464	D(1163)	0.001513	L(110)	0.001703	D(1118)	0.001593
		87	A(879)	0.001464	P(25)	0.001513	H(49)	0.001703	P(812)	0.001563
		88	V(159)	0.001464	A(1020)	0.001387	S(939)	0.001659	S(255)	0.001563
		89	G(75)	0.001464	V(687)	0.001387	D(1163)	0.001659	S(477)	0.001563
		90	I(670)	0.001464	E(309)	0.001387	K(1191)	0.001659	S(982)	0.001532
		91	V(367)	0.001464	T(747)	0.001387	Q(14)	0.001615	A(647)	0.001532
		92	M(1)	0.001464	R(102)	0.001387	T(732)	0.001572	G(1167)	0.001502
		93	T(553)	0.001464	T(29)	0.001387	A(684)	0.001528	T(76)	0.001471
		94	Q(613)	0.001464	A(475)	0.001261	A(623)	0.001528	T(29)	0.001471
		95	V(511)	0.001464	R(346)	0.001261	L(938)	0.001484	A(942)	0.00144
		96	V(3)	0.001464	V(1122)	0.001261	E(309)	0.001441	G(257)	0.00141
		97	M(1237)	0.00122	D(796)	0.001261	P(1263)	0.001441	K(1045)	0.001348
		98	V(16)	0.00122	T(678)	0.001261	T(547)	0.001441	R(78)	0.001348
		99	T(95)	0.00122	E(180)	0.001261	G(257)	0.001397	T(307)	0.001318

## Sheet: Costa Rica (50-70%)
			Before	Initial	Middle	End
		1_127	0.000344488	0.00212104	0.00418913	0.00153008
		127_254	0.000442913	0.00171427	0.00259881	0.00601438
		254_381	0.000344488	0.000581108	0.000116365	1.17698e-05
Heatmap		381_508	0.000295276	0.00183049	0.00252124	0.00304839
		508_635	0.00787402	0.00493942	0.00434428	0.00153008
		635_762	0.000147638	0.0024116	0.0039564	0.00153008
		762_889	4.92126e-05	0.000232443	7.75765e-05	0
		889_1016	0.000246063	0.000464887	0.00190062	0.00150654
		1016_1143	0.00378937	0.00153994	0.00193941	1.17698e-05
		1143_1270	0.000432692	0.000652853	0.000265252	0
			Before	Initial	Middle	Last
Pie		Not Mutant	0.0125	0.424354	0.679803	0.80568
		One Mutant	0.3875	0.118081	0	0
		Two Mutant	0.475	0.169742	0	0
		Three Mutant	0.0875	0.103321	0.0197044	0
		Four Mutant and more	0.0375	0.184502	0.300493	0.19432
Timeline			Before	Mutant	Initialize	Mutant	Middle	Mutant	Last	Mutant
		0	D(614)	0.99375	D(614)	0.98155	D(614)	1.0	D(614)	1.0
		1	T(1117)	0.4625	Y(144)	0.453875	N(501)	0.669951	P(681)	0.93722
		2	S(255)	0.025	D(215)	0.394834	Y(144)	0.600985	L(452)	0.935725
		3	D(936)	0.025	W(152)	0.380074	P(681)	0.458128	R(158)	0.935725
		4	W(152)	0.01875	L(452)	0.380074	R(190)	0.458128	F(157)	0.935725
		5	L(452)	0.01875	R(190)	0.376384	V(70)	0.413793	E(156)	0.935725
		6	V(503)	0.01875	E(180)	0.357934	H(69)	0.413793	T(478)	0.932735
		7	N(658)	0.01875	G(142)	0.357934	T(716)	0.399015	D(950)	0.932735
		8	E(1195)	0.0125	F(194)	0.354244	D(1118)	0.394089	T(19)	0.932735
		9	E(156)	0.0125	V(193)	0.354244	S(982)	0.394089	G(142)	0.928251
		10	S(13)	0.0125	F(192)	0.354244	A(570)	0.394089	T(95)	0.681614
		11	Y(144)	0.0125	E(191)	0.354244	E(484)	0.310345	E(484)	0.076233
		12	V(143)	0.0125	L(189)	0.354244	V(1176)	0.280788	D(138)	0.071749
		13	G(142)	0.0125	N(196)	0.354244	T(1027)	0.275862	L(18)	0.064275
		14	L(141)	0.0125	N(188)	0.354244	H(655)	0.270936	R(190)	0.064275
		15	D(1163)	0.0125	K(187)	0.354244	P(26)	0.270936	K(417)	0.06278
		16	W(258)	0.0125	F(186)	0.354244	L(18)	0.270936	N(501)	0.06278
		17	V(159)	0.0125	G(184)	0.354244	T(20)	0.270936	T(1027)	0.06278
		18	S(162)	0.00625	Q(183)	0.354244	K(417)	0.270936	P(26)	0.06278
		19	S(161)	0.00625	K(182)	0.354244	D(138)	0.270936	T(20)	0.061286
		20	A(163)	0.00625	K(195)	0.354244	L(452)	0.26601	V(1176)	0.061286
		21	N(164)	0.00625	D(198)	0.354244	F(157)	0.236453	H(655)	0.061286
		22	A(67)	0.00625	I(197)	0.354244	G(142)	0.236453	L(5)	0.03139
		23	N(165)	0.00625	L(179)	0.354244	E(156)	0.226601	A(222)	0.023916
		24	F(175)	0.00625	F(168)	0.354244	R(158)	0.226601	T(678)	0.017937
		25	C(166)	0.00625	H(207)	0.354244	W(152)	0.216749	G(446)	0.011958
		26	A(411)	0.00625	T(208)	0.354244	V(143)	0.20197	T(208)	0.010463
		27	T(167)	0.00625	P(209)	0.354244	S(151)	0.197044	V(1264)	0.008969
		28	F(168)	0.00625	Y(204)	0.354244	M(153)	0.197044	D(936)	0.008969
		29	E(169)	0.00625	I(210)	0.354244	D(215)	0.197044	Q(675)	0.008969
		30	A(852)	0.00625	N(211)	0.354244	L(141)	0.197044	V(1104)	0.007474
		31	Y(170)	0.00625	L(212)	0.354244	Y(145)	0.192118	S(514)	0.007474
		32	S(172)	0.00625	V(213)	0.354244	N(211)	0.192118	A(27)	0.007474
		33	Q(173)	0.00625	R(214)	0.354244	L(212)	0.192118	A(260)	0.005979
		34	V(308)	0.00625	I(203)	0.354244	L(179)	0.187192	Y(144)	0.005979
		35	G(72)	0.00625	K(202)	0.354244	M(177)	0.187192	D(1118)	0.005979
		36	E(154)	0.00625	F(201)	0.354244	F(175)	0.187192	H(207)	0.005979
		37	Y(160)	0.00625	Y(200)	0.354244	P(174)	0.187192	I(834)	0.005979
		38	N(149)	0.00625	G(199)	0.354244	Q(173)	0.187192	Q(613)	0.005979
		39	A(1022)	0.00625	S(205)	0.354244	S(172)	0.187192	V(213)	0.005979
		40	T(1027)	0.00625	T(167)	0.354244	V(171)	0.187192	P(1263)	0.005979
		41	S(98)	0.00625	D(178)	0.354244	Y(170)	0.187192	E(180)	0.005979
		42	Y(145)	0.00625	R(158)	0.354244	E(169)	0.187192	G(181)	0.004484
		43	H(146)	0.00625	M(177)	0.354244	D(178)	0.187192	A(688)	0.004484
		44	D(1118)	0.00625	S(151)	0.354244	E(180)	0.187192	P(174)	0.004484
		45	N(148)	0.00625	M(153)	0.354244	F(168)	0.187192	L(141)	0.004484
		46	K(150)	0.00625	E(154)	0.354244	T(167)	0.187192	A(1087)	0.004484
		47	R(158)	0.00625	S(155)	0.354244	H(146)	0.187192	G(1099)	0.004484
		48	S(151)	0.00625	E(156)	0.354244	C(166)	0.187192	I(896)	0.004484
		49	M(153)	0.00625	F(157)	0.354244	N(165)	0.187192	V(143)	0.004484
		50	E(554)	0.00625	V(159)	0.354244	N(164)	0.187192	S(939)	0.004484
		51	D(80)	0.00625	N(148)	0.354244	A(163)	0.187192	Y(160)	0.004484
		52	M(177)	0.00625	Y(160)	0.354244	S(162)	0.187192	G(1124)	0.004484
		53	S(155)	0.00625	S(161)	0.354244	S(161)	0.187192	N(148)	0.004484
		54	F(157)	0.00625	S(162)	0.354244	Y(160)	0.187192	H(146)	0.00299
		55	P(174)	0.00625	A(163)	0.354244	Q(183)	0.187192	N(149)	0.00299
		56	V(171)	0.00625	N(164)	0.354244	N(148)	0.187192	D(178)	0.00299
		57	H(207)	0.00625	N(165)	0.354244	V(159)	0.187192	L(179)	0.00299
		58	N(196)	0.00625	C(166)	0.354244	S(155)	0.187192	T(1116)	0.00299
		59	D(198)	0.00625	N(149)	0.354244	E(154)	0.187192	Y(145)	0.00299
		60	G(199)	0.00625	K(150)	0.354244	K(182)	0.187192	S(151)	0.00299
		61	F(201)	0.00625	E(169)	0.354244	N(188)	0.187192	K(182)	0.00299
		62	K(202)	0.00625	Y(170)	0.354244	G(184)	0.187192	Q(183)	0.00299
		63	I(203)	0.00625	F(175)	0.354244	D(198)	0.187192	G(184)	0.00299
		64	Y(204)	0.00625	P(174)	0.354244	R(214)	0.187192	F(186)	0.00299
		65	S(205)	0.00625	Q(173)	0.354244	V(213)	0.187192	K(187)	0.00299
		66	K(206)	0.00625	S(172)	0.354244	I(210)	0.187192	N(188)	0.00299
		67	T(208)	0.00625	V(171)	0.354244	P(209)	0.187192	L(189)	0.00299
		68	P(209)	0.00625	H(146)	0.354244	T(208)	0.187192	K(150)	0.00299
		69	I(210)	0.00625	K(206)	0.354244	H(207)	0.187192	S(162)	0.00299
		70	N(211)	0.00625	L(141)	0.354244	K(206)	0.187192	F(175)	0.00299
		71	E(1258)	0.00625	V(143)	0.354244	S(205)	0.187192	E(191)	0.00299
		72	L(212)	0.00625	Y(145)	0.354244	Y(204)	0.187192	A(163)	0.00299
		73	V(213)	0.00625	N(501)	0.147601	I(203)	0.187192	N(164)	0.00299
		74	R(214)	0.00625	P(681)	0.140221	K(202)	0.187192	N(165)	0.00299
		75	V(911)	0.00625	T(1117)	0.132841	Y(200)	0.187192	C(166)	0.00299
		76	V(622)	0.00625	E(484)	0.099631	G(199)	0.187192	T(167)	0.00299
		77	Q(218)	0.00625	H(69)	0.099631	F(201)	0.187192	S(161)	0.00299
		78	L(5)	0.00625	V(70)	0.099631	I(197)	0.187192	F(168)	0.00299
		79	D(215)	0.00625	T(716)	0.099631	F(194)	0.187192	E(169)	0.00299
		80	I(197)	0.00625	G(1219)	0.092251	F(186)	0.187192	V(159)	0.00299
		81	Y(200)	0.00625	S(982)	0.084871	K(187)	0.187192	Y(170)	0.00299
		82	K(195)	0.00625	D(1118)	0.084871	L(189)	0.187192	S(155)	0.00299
		83	K(187)	0.00625	A(570)	0.084871	E(191)	0.187192	V(171)	0.00299
		84	D(178)	0.00625	K(417)	0.062731	F(192)	0.187192	E(154)	0.00299
		85	G(1219)	0.00625	A(701)	0.04797	V(193)	0.187192	S(172)	0.00299
		86	L(179)	0.00625	Q(677)	0.04428	N(149)	0.187192	Q(173)	0.00299
		87	E(180)	0.00625	D(80)	0.04428	K(150)	0.187192	M(153)	0.00299
		88	K(182)	0.00625	E(1258)	0.04428	N(196)	0.187192	W(152)	0.00299
		89	Q(183)	0.00625	V(1176)	0.04059	K(195)	0.187192	P(1162)	0.00299
		90	G(184)	0.00625	H(655)	0.04059	K(1191)	0.093596	M(177)	0.00299
		91	F(194)	0.00625	L(241)	0.04059	D(950)	0.054187	F(192)	0.00299
		92	F(186)	0.00625	A(243)	0.04059	T(95)	0.049261	P(209)	0.00299
		93	G(1267)	0.00625	L(242)	0.04059	G(1219)	0.049261	E(1262)	0.00299
		94	N(188)	0.00625	S(255)	0.02952	T(478)	0.044335	P(25)	0.00299
		95	L(189)	0.00625	L(18)	0.02952	T(19)	0.039409	T(299)	0.00299
		96	R(190)	0.00625	L(5)	0.02952	G(1124)	0.034483	E(583)	0.00299
		97	E(191)	0.00625	W(258)	0.02583	L(560)	0.029557	W(258)	0.00299
		98	F(192)	0.00625	P(26)	0.02583	S(12)	0.029557	V(193)	0.00299
		99	M(1237)	0.00625	D(138)	0.02583	L(5)	0.019704	D(253)	0.00299

## Sheet: Estonia (50-70%)
			Before	Initial	Middle	End
		1_127	0.00242782	0.010815	0.0103677	0.00177627
		127_254	0.000885827	0.0056666	0.00515658	0.00645915
		254_381	0.000262467	5.38394e-05	2.72835e-05	0
Heatmap		381_508	0.00170604	0.00495659	0.00515112	0.00327571
		508_635	0.00800525	0.0116764	0.0103786	0.00177627
		635_762	0.000426509	0.00904502	0.0102313	0.00177627
		762_889	0.000131234	0.000168248	0	0
		889_1016	9.84252e-05	0.00444175	0.00511838	0.00168399
		1016_1143	0.000164042	0.00459654	0.00511293	9.22736e-05
		1143_1270	0.00185897	0.000295858	4.26462e-05	0
			Before	Initial	Middle	Last
Pie		Not Mutant	0	0.0995726	0.331947	0.786133
		One Mutant	0.4	0.0542735	0.000693001	0
		Two Mutant	0.408333	0.0816239	0.00554401	0
		Three Mutant	0.0416667	0.117094	0.00554401	0
		Four Mutant and more	0.15	0.647436	0.656272	0.213867
Timeline			Before	Mutant	Initialize	Mutant	Middle	Mutant	Last	Mutant
		0	D(614)	0.995833	D(614)	1.0	D(614)	1.0	D(614)	1.0
		1	E(1202)	0.15	H(69)	0.697009	H(69)	0.977824	T(19)	0.980469
		2	H(69)	0.129167	V(70)	0.696581	V(70)	0.977824	D(950)	0.980469
		3	V(70)	0.125	N(501)	0.659829	N(501)	0.977131	L(452)	0.980469
		4	N(439)	0.116667	P(681)	0.658974	D(1118)	0.972973	G(142)	0.980469
		5	P(1162)	0.0875	D(1118)	0.657692	T(716)	0.97228	E(156)	0.980469
		6	S(477)	0.079167	T(716)	0.657265	S(982)	0.97228	F(157)	0.980469
		7	M(153)	0.029167	A(570)	0.656838	P(681)	0.97228	R(158)	0.980469
		8	A(222)	0.029167	S(982)	0.656838	Y(144)	0.971587	T(478)	0.980469
		9	L(18)	0.016667	Y(144)	0.653846	A(570)	0.971587	P(681)	0.833008
		10	P(681)	0.016667	L(18)	0.088462	G(142)	0.032571	T(95)	0.316406
		11	N(501)	0.0125	A(222)	0.086752	Q(677)	0.023562	S(680)	0.166992
		12	Y(144)	0.0125	N(439)	0.044872	D(287)	0.021483	L(5)	0.098633
		13	S(982)	0.0125	S(98)	0.04359	L(5)	0.018711	A(411)	0.080078
		14	D(138)	0.0125	M(153)	0.036752	S(477)	0.015246	D(1259)	0.077148
		15	P(330)	0.0125	D(138)	0.034615	S(98)	0.01386	A(570)	0.073242
		16	D(1118)	0.0125	L(5)	0.02906	S(12)	0.011781	A(222)	0.0625
		17	A(570)	0.0125	A(522)	0.019231	T(95)	0.011088	E(169)	0.058594
		18	T(716)	0.0125	H(1101)	0.015812	F(135)	0.010395	G(181)	0.040039
		19	S(98)	0.0125	I(101)	0.01453	M(1229)	0.010395	Q(613)	0.035156
		20	G(181)	0.008333	P(1162)	0.01453	D(80)	0.010395	G(75)	0.023438
		21	V(308)	0.008333	S(477)	0.011538	K(150)	0.009702	T(250)	0.022461
		22	P(812)	0.008333	A(845)	0.010256	T(385)	0.009009	T(29)	0.022461
		23	F(59)	0.008333	Q(675)	0.009829	A(260)	0.008316	M(153)	0.021484
		24	K(182)	0.008333	Q(677)	0.00812	E(583)	0.008316	T(716)	0.021484
		25	T(696)	0.008333	N(679)	0.007692	T(19)	0.008316	A(845)	0.020508
		26	P(384)	0.008333	C(1254)	0.007265	D(215)	0.00693	H(69)	0.019531
		27	V(367)	0.004167	D(287)	0.006838	V(1264)	0.00693	V(70)	0.019531
		28	A(1020)	0.004167	V(6)	0.006838	A(688)	0.006237	N(501)	0.019531
		29	H(49)	0.004167	G(142)	0.00641	A(243)	0.006237	Y(144)	0.019531
		30	L(841)	0.004167	P(1263)	0.005128	P(251)	0.006237	S(982)	0.019531
		31	T(859)	0.004167	D(796)	0.004701	T(547)	0.006237	D(1118)	0.019531
		32	A(684)	0.004167	A(701)	0.004274	T(76)	0.006237	A(67)	0.016602
		33	G(261)	0.004167	V(503)	0.004274	L(241)	0.006237	T(385)	0.012695
		34	A(263)	0.004167	E(484)	0.003846	K(417)	0.005544	L(938)	0.012695
		35	D(215)	0.004167	V(1122)	0.003846	E(484)	0.005544	Q(14)	0.011719
		36	T(678)	0.004167	L(452)	0.003419	L(242)	0.005544	F(1042)	0.011719
		37	L(141)	0.004167	S(884)	0.003419	A(701)	0.005544	N(824)	0.008789
		38	H(1101)	0.004167	D(839)	0.002991	C(1247)	0.004851	V(1264)	0.008789
		39	V(3)	0.004167	K(417)	0.002991	Q(1113)	0.004851	L(8)	0.007812
		40	C(15)	0.004167	N(17)	0.002991	D(178)	0.004851	I(666)	0.007812
		41	P(621)	0.004167	V(1264)	0.002991	Q(183)	0.004851	I(794)	0.006836
		42	C(1254)	0.004167	R(21)	0.002991	E(96)	0.004851	L(54)	0.006836
		43	L(5)	0.004167	D(215)	0.002991	A(67)	0.004158	V(1176)	0.006836
		44	Q(613)	0.004167	L(241)	0.002564	A(222)	0.004158	P(384)	0.005859
		45	F(157)	0.004167	S(12)	0.002564	P(1162)	0.004158	I(850)	0.005859
		46	A(647)	0.004167	D(80)	0.002564	W(152)	0.004158	F(168)	0.004883
		47	H(655)	0.004167	T(95)	0.002564	A(522)	0.004158	Q(675)	0.004883
		48	L(425)	0.0	T(470)	0.002564	L(452)	0.004158	E(725)	0.004883
		49	Y(423)	0.0	V(615)	0.002564	L(141)	0.004158	G(72)	0.004883
		50	F(464)	0.0	A(243)	0.002564	L(18)	0.003465	P(251)	0.004883
		51	K(424)	0.0	H(655)	0.002564	F(490)	0.003465	V(1104)	0.004883
		52	D(428)	0.0	L(242)	0.002564	M(153)	0.003465	S(254)	0.004883
		53	P(426)	0.0	F(135)	0.002137	R(346)	0.003465	G(446)	0.003906
		54	D(427)	0.0	A(688)	0.002137	V(11)	0.003465	G(1171)	0.003906
		55	F(429)	0.0	A(67)	0.002137	T(761)	0.003465	Y(248)	0.003906
		56	P(463)	0.0	S(673)	0.002137	A(899)	0.003465	A(653)	0.003906
		57	N(422)	0.0	G(181)	0.002137	N(439)	0.002772	S(939)	0.003906
		58	D(420)	0.0	E(583)	0.002137	R(273)	0.002772	Q(314)	0.00293
		59	E(465)	0.0	M(1237)	0.002137	A(892)	0.002772	S(704)	0.00293
		60	Y(421)	0.0	V(1228)	0.002137	D(820)	0.002772	G(1251)	0.00293
		61	G(431)	0.0	A(899)	0.001709	L(118)	0.002772	T(240)	0.00293
		62	A(419)	0.0	V(143)	0.001709	P(25)	0.002772	G(1167)	0.00293
		63	I(418)	0.0	L(176)	0.001709	L(1200)	0.002079	T(299)	0.00293
		64	K(417)	0.0	P(251)	0.001709	S(71)	0.002079	T(676)	0.00293
		65	G(416)	0.0	E(1202)	0.001709	H(1101)	0.002079	P(1162)	0.00293
		66	T(415)	0.0	T(859)	0.001709	A(475)	0.002079	M(1237)	0.00293
		67	Q(414)	0.0	W(152)	0.001282	T(63)	0.002079	A(262)	0.00293
		68	R(466)	0.0	D(1153)	0.001282	M(1237)	0.002079	P(1263)	0.00293
		69	G(413)	0.0	T(547)	0.001282	V(143)	0.002079	V(308)	0.00293
		70	D(467)	0.0	D(1168)	0.001282	S(254)	0.002079	P(479)	0.001953
		71	P(412)	0.0	D(936)	0.001282	P(330)	0.002079	D(405)	0.001953
		72	I(468)	0.0	F(490)	0.001282	A(871)	0.002079	D(253)	0.001953
		73	A(411)	0.0	T(299)	0.001282	L(752)	0.002079	E(1202)	0.001953
		74	T(430)	0.0	A(892)	0.001282	V(171)	0.002079	P(809)	0.001953
		75	N(450)	0.0	A(1020)	0.001282	T(307)	0.001386	D(1165)	0.001953
		76	K(462)	0.0	G(339)	0.001282	H(146)	0.001386	D(88)	0.001953
		77	R(454)	0.0	M(1229)	0.001282	Q(675)	0.001386	D(979)	0.001953
		78	Y(451)	0.0	T(791)	0.001282	A(1020)	0.001386	E(1188)	0.001953
		79	N(448)	0.0	T(22)	0.001282	I(934)	0.001386	Y(145)	0.001953
		80	G(447)	0.0	R(346)	0.001282	V(308)	0.001386	S(13)	0.001953
		81	G(446)	0.0	T(572)	0.001282	V(6)	0.001386	V(622)	0.001953
		82	V(445)	0.0	L(54)	0.001282	L(938)	0.001386	E(471)	0.001953
		83	K(444)	0.0	P(9)	0.000855	L(1203)	0.001386	S(689)	0.001953
		84	S(443)	0.0	G(1124)	0.000855	E(309)	0.001386	V(483)	0.001953
		85	L(452)	0.0	S(943)	0.000855	N(1192)	0.001386	E(484)	0.001953
		86	Y(453)	0.0	A(653)	0.000855	C(1235)	0.001386	S(640)	0.001953
		87	D(442)	0.0	A(871)	0.000855	S(704)	0.001386	F(32)	0.001953
		88	L(441)	0.0	T(719)	0.000855	S(680)	0.001386	T(208)	0.001953
		89	Q(409)	0.0	A(783)	0.000855	H(245)	0.001386	A(1020)	0.001953
		90	N(440)	0.0	T(827)	0.000855	R(102)	0.001386	P(812)	0.000977
		91	L(455)	0.0	D(1146)	0.000855	G(181)	0.001386	Q(173)	0.000977
		92	L(461)	0.0	T(307)	0.000855	N(679)	0.001386	P(174)	0.000977
		93	F(456)	0.0	V(16)	0.000855	T(299)	0.001386	T(124)	0.000977
		94	R(457)	0.0	S(939)	0.000855	S(256)	0.001386	M(177)	0.000977
		95	K(458)	0.0	Q(314)	0.000855	W(258)	0.001386	S(698)	0.000977
		96	S(438)	0.0	D(1259)	0.000855	V(126)	0.001386	L(242)	0.000977
		97	S(459)	0.0	V(687)	0.000855	A(262)	0.001386	G(1124)	0.000977
		98	N(460)	0.0	D(820)	0.000855	A(845)	0.001386	D(178)	0.000977
		99	N(437)	0.0	P(1069)	0.000855	A(411)	0.001386	S(112)	0.000977

## Sheet: Fiji (50-70%)
			Before	Initial	Middle	End
		1_127	0.00131234	0.00524934	0.00706121	0.00769904
		127_254	0.00787402	0.00262467	0.0282449	0.0307962
		254_381	0	0	0	0
Heatmap		381_508	0	0.00524934	0.0141224	0.0153981
		508_635	0.00524934	0.0104987	0.00706121	0.00769904
		635_762	0.00131234	0.00787402	0.00706121	0.00769904
		762_889	0	0	0	0
		889_1016	0	0.00262467	0.00706121	0.00769904
		1016_1143	0	0.00262467	0	0
		1143_1270	0	0	0	0
			Before	Initial	Middle	Last
Pie		Not Mutant	0.166667	0	0.103226	0.0222222
		One Mutant	0.166667	0.333333	0	0
		Two Mutant	0.166667	0	0	0
		Three Mutant	0.5	0.333333	0	0
		Four Mutant and more	0	0.333333	0.896774	0.977778
Timeline			Before	Mutant	Initialize	Mutant	Middle	Mutant	Last	Mutant
		0	D(614)	0.666667	D(614)	1.0	D(614)	1.0	D(950)	1.0
		1	A(222)	0.5	P(681)	0.666667	P(681)	1.0	T(19)	1.0
		2	D(253)	0.5	N(501)	0.333333	R(158)	0.993548	R(158)	1.0
		3	H(655)	0.166667	T(716)	0.333333	T(19)	0.993548	F(157)	1.0
		4	T(73)	0.166667	A(570)	0.333333	D(950)	0.993548	E(156)	1.0
		5	L(425)	0.0	N(439)	0.333333	T(478)	0.993548	G(142)	1.0
		6	A(419)	0.0	Y(144)	0.333333	E(156)	0.993548	L(452)	1.0
		7	D(420)	0.0	D(1118)	0.333333	L(452)	0.993548	P(681)	1.0
		8	Y(421)	0.0	S(982)	0.333333	G(142)	0.993548	D(614)	1.0
		9	N(422)	0.0	H(69)	0.333333	F(157)	0.980645	T(478)	1.0
		10	Y(423)	0.0	V(70)	0.333333	V(1228)	0.077419	I(68)	0.022222
		11	K(424)	0.0	T(1273)	0.0	V(159)	0.012903	N(331)	0.0
		12	P(426)	0.0	Y(423)	0.0	F(186)	0.006452	V(433)	0.0
		13	D(427)	0.0	Y(421)	0.0	Y(144)	0.006452	P(426)	0.0
		14	D(428)	0.0	N(422)	0.0	V(70)	0.006452	D(427)	0.0
		15	F(429)	0.0	L(425)	0.0	H(69)	0.006452	D(428)	0.0
		16	T(430)	0.0	K(424)	0.0	K(854)	0.006452	F(429)	0.0
		17	G(431)	0.0	A(419)	0.0	N(501)	0.006452	T(430)	0.0
		18	C(432)	0.0	P(426)	0.0	S(982)	0.006452	G(431)	0.0
		19	V(433)	0.0	D(427)	0.0	T(716)	0.006452	C(432)	0.0
		20	I(434)	0.0	D(428)	0.0	T(1238)	0.006452	I(434)	0.0
		21	I(418)	0.0	F(429)	0.0	D(1118)	0.006452	A(435)	0.0
		22	T(1273)	0.0	T(430)	0.0	A(570)	0.006452	W(436)	0.0
		23	K(417)	0.0	G(431)	0.0	R(1014)	0.006452	N(437)	0.0
		24	R(408)	0.0	C(432)	0.0	K(424)	0.0	S(438)	0.0
		25	V(401)	0.0	V(433)	0.0	T(1273)	0.0	N(439)	0.0
		26	I(402)	0.0	D(420)	0.0	L(425)	0.0	N(440)	0.0
		27	R(403)	0.0	G(416)	0.0	P(426)	0.0	L(441)	0.0
		28	G(404)	0.0	I(418)	0.0	N(422)	0.0	L(425)	0.0
		29	D(405)	0.0	K(417)	0.0	D(427)	0.0	K(424)	0.0
		30	E(406)	0.0	V(401)	0.0	D(428)	0.0	D(405)	0.0
		31	V(407)	0.0	I(402)	0.0	F(429)	0.0	Q(414)	0.0
		32	Q(409)	0.0	R(403)	0.0	T(430)	0.0	V(407)	0.0
		33	W(436)	0.0	G(404)	0.0	G(431)	0.0	R(408)	0.0
		34	I(410)	0.0	D(405)	0.0	C(432)	0.0	Q(409)	0.0
		35	A(411)	0.0	E(406)	0.0	V(433)	0.0	I(410)	0.0
		36	P(412)	0.0	V(407)	0.0	Y(423)	0.0	A(411)	0.0
		37	G(413)	0.0	R(408)	0.0	I(418)	0.0	P(412)	0.0
		38	Q(414)	0.0	Q(409)	0.0	Y(421)	0.0	G(413)	0.0
		39	T(415)	0.0	I(410)	0.0	P(412)	0.0	T(415)	0.0
		40	G(416)	0.0	A(411)	0.0	E(406)	0.0	Y(423)	0.0
		41	A(435)	0.0	P(412)	0.0	V(407)	0.0	G(416)	0.0
		42	N(437)	0.0	G(413)	0.0	R(408)	0.0	K(417)	0.0
		43	S(399)	0.0	Q(414)	0.0	Q(409)	0.0	I(418)	0.0
		44	R(466)	0.0	T(415)	0.0	I(410)	0.0	A(419)	0.0
		45	S(459)	0.0	I(434)	0.0	A(411)	0.0	D(420)	0.0
		46	N(460)	0.0	N(437)	0.0	G(413)	0.0	Y(421)	0.0
		47	L(461)	0.0	A(435)	0.0	D(420)	0.0	N(422)	0.0
		48	K(462)	0.0	E(465)	0.0	Q(414)	0.0	D(442)	0.0
		49	P(463)	0.0	K(458)	0.0	T(415)	0.0	S(443)	0.0
		50	F(464)	0.0	S(459)	0.0	G(416)	0.0	K(444)	0.0
		51	E(465)	0.0	N(460)	0.0	K(417)	0.0	E(471)	0.0
		52	D(467)	0.0	L(461)	0.0	A(435)	0.0	F(464)	0.0
		53	R(457)	0.0	K(462)	0.0	A(419)	0.0	E(465)	0.0
		54	I(468)	0.0	P(463)	0.0	I(434)	0.0	R(466)	0.0
		55	S(469)	0.0	F(464)	0.0	S(443)	0.0	D(467)	0.0
		56	T(470)	0.0	R(466)	0.0	W(436)	0.0	I(468)	0.0
		57	E(471)	0.0	F(456)	0.0	N(437)	0.0	S(469)	0.0
		58	I(472)	0.0	D(467)	0.0	R(457)	0.0	T(470)	0.0
		59	Y(473)	0.0	I(468)	0.0	K(458)	0.0	S(325)	0.0
		60	Q(474)	0.0	S(469)	0.0	S(459)	0.0	V(445)	0.0
		61	K(458)	0.0	T(470)	0.0	N(460)	0.0	E(324)	0.0
		62	F(456)	0.0	E(471)	0.0	L(461)	0.0	T(323)	0.0
		63	S(438)	0.0	I(472)	0.0	K(462)	0.0	I(472)	0.0
		64	G(446)	0.0	Y(473)	0.0	P(463)	0.0	Y(473)	0.0
		65	N(439)	0.0	R(457)	0.0	F(464)	0.0	Q(474)	0.0
		66	N(440)	0.0	L(455)	0.0	E(465)	0.0	A(475)	0.0
		67	L(441)	0.0	W(436)	0.0	R(466)	0.0	G(476)	0.0
		68	D(442)	0.0	V(445)	0.0	D(467)	0.0	P(463)	0.0
		69	S(443)	0.0	S(399)	0.0	I(468)	0.0	K(462)	0.0
		70	K(444)	0.0	S(438)	0.0	S(469)	0.0	L(461)	0.0
		71	V(445)	0.0	N(440)	0.0	T(470)	0.0	N(460)	0.0
		72	G(447)	0.0	L(441)	0.0	E(471)	0.0	G(446)	0.0
		73	L(455)	0.0	D(442)	0.0	F(456)	0.0	G(447)	0.0
		74	N(448)	0.0	S(443)	0.0	L(455)	0.0	N(448)	0.0
		75	Y(449)	0.0	K(444)	0.0	R(454)	0.0	Y(449)	0.0
		76	N(450)	0.0	G(446)	0.0	K(444)	0.0	N(450)	0.0
		77	Y(451)	0.0	R(454)	0.0	S(438)	0.0	Y(451)	0.0
		78	L(452)	0.0	G(447)	0.0	N(439)	0.0	V(327)	0.0
		79	Y(453)	0.0	N(448)	0.0	N(440)	0.0	Y(453)	0.0
		80	R(454)	0.0	Y(449)	0.0	L(441)	0.0	R(454)	0.0
		81	F(400)	0.0	N(450)	0.0	D(442)	0.0	L(455)	0.0
		82	Y(396)	0.0	Y(451)	0.0	G(404)	0.0	F(456)	0.0
		83	D(398)	0.0	L(452)	0.0	V(445)	0.0	R(457)	0.0
		84	S(349)	0.0	Y(453)	0.0	Y(453)	0.0	K(458)	0.0
		85	F(342)	0.0	F(400)	0.0	G(446)	0.0	I(326)	0.0
		86	N(343)	0.0	Y(396)	0.0	G(447)	0.0	S(459)	0.0
		87	A(344)	0.0	D(398)	0.0	N(448)	0.0	E(406)	0.0
		88	T(345)	0.0	S(349)	0.0	Y(449)	0.0	G(404)	0.0
		89	R(346)	0.0	F(342)	0.0	N(450)	0.0	I(332)	0.0
		90	F(347)	0.0	N(343)	0.0	Y(451)	0.0	R(357)	0.0
		91	A(348)	0.0	A(344)	0.0	D(405)	0.0	V(350)	0.0
		92	V(350)	0.0	T(345)	0.0	D(398)	0.0	Y(351)	0.0
		93	E(340)	0.0	R(346)	0.0	R(403)	0.0	A(352)	0.0
		94	Y(351)	0.0	F(347)	0.0	I(402)	0.0	W(353)	0.0
		95	A(352)	0.0	A(348)	0.0	T(345)	0.0	N(354)	0.0
		96	W(353)	0.0	V(350)	0.0	R(346)	0.0	R(355)	0.0
		97	N(354)	0.0	E(340)	0.0	F(347)	0.0	K(356)	0.0
		98	R(355)	0.0	Y(351)	0.0	A(348)	0.0	I(358)	0.0
		99	K(356)	0.0	A(352)	0.0	S(349)	0.0	R(403)	0.0

## Sheet: French Polynesia (50-70%)
			Before	Initial	Middle	End
		1_127
		127_254
		254_381
Heatmap		381_508
		508_635
		635_762
		762_889
		889_1016
		1016_1143
		1143_1270
			Before	Initial	Middle	Last
Pie		Not Mutant				1
		One Mutant				0
		Two Mutant				0
		Three Mutant				0
		Four Mutant and more				0
Timeline			Before	Mutant	Initialize	Mutant	Middle	Mutant	Last	Mutant
		0	T(1273)	nan	T(1273)	nan	T(1273)	nan	G(142)	1.0
		1	D(427)	nan	D(427)	nan	D(427)	nan	P(681)	1.0
		2	D(420)	nan	D(420)	nan	D(420)	nan	F(157)	1.0
		3	Y(421)	nan	Y(421)	nan	Y(421)	nan	R(158)	1.0
		4	N(422)	nan	N(422)	nan	N(422)	nan	D(614)	1.0
		5	Y(423)	nan	Y(423)	nan	Y(423)	nan	T(19)	1.0
		6	K(424)	nan	K(424)	nan	K(424)	nan	E(156)	1.0
		7	L(425)	nan	L(425)	nan	L(425)	nan	D(950)	1.0
		8	P(426)	nan	P(426)	nan	P(426)	nan	L(452)	1.0
		9	D(428)	nan	D(428)	nan	D(428)	nan	T(478)	1.0
		10	I(418)	nan	I(418)	nan	I(418)	nan	V(1264)	0.935484
		11	F(429)	nan	F(429)	nan	F(429)	nan	P(1263)	0.064516
		12	T(430)	nan	T(430)	nan	T(430)	nan	V(62)	0.032258
		13	G(431)	nan	G(431)	nan	G(431)	nan	A(27)	0.032258
		14	C(432)	nan	C(432)	nan	C(432)	nan	M(153)	0.032258
		15	V(433)	nan	V(433)	nan	V(433)	nan	G(75)	0.032258
		16	I(434)	nan	I(434)	nan	I(434)	nan	C(1250)	0.032258
		17	A(435)	nan	A(435)	nan	A(435)	nan	R(765)	0.032258
		18	A(419)	nan	A(419)	nan	A(419)	nan	G(1219)	0.032258
		19	K(417)	nan	K(417)	nan	K(417)	nan	T(95)	0.032258
		20	N(437)	nan	N(437)	nan	N(437)	nan	D(1259)	0.032258
		21	V(407)	nan	V(407)	nan	V(407)	nan	D(80)	0.032258
		22	F(400)	nan	F(400)	nan	F(400)	nan	I(434)	0.0
		23	V(401)	nan	V(401)	nan	V(401)	nan	N(437)	0.0
		24	I(402)	nan	I(402)	nan	I(402)	nan	W(436)	0.0
		25	R(403)	nan	R(403)	nan	R(403)	nan	L(425)	0.0
		26	G(404)	nan	G(404)	nan	G(404)	nan	A(435)	0.0
		27	D(405)	nan	D(405)	nan	D(405)	nan	P(426)	0.0
		28	E(406)	nan	E(406)	nan	E(406)	nan	T(430)	0.0
		29	R(408)	nan	R(408)	nan	R(408)	nan	D(427)	0.0
		30	G(416)	nan	G(416)	nan	G(416)	nan	K(424)	0.0
		31	Q(409)	nan	Q(409)	nan	Q(409)	nan	D(428)	0.0
		32	I(410)	nan	I(410)	nan	I(410)	nan	V(433)	0.0
		33	A(411)	nan	A(411)	nan	A(411)	nan	F(429)	0.0
		34	P(412)	nan	P(412)	nan	P(412)	nan	C(432)	0.0
		35	G(413)	nan	G(413)	nan	G(413)	nan	G(431)	0.0
		36	Q(414)	nan	Q(414)	nan	Q(414)	nan	T(1273)	0.0
		37	T(415)	nan	T(415)	nan	T(415)	nan	Y(423)	0.0
		38	W(436)	nan	W(436)	nan	W(436)	nan	N(422)	0.0
		39	S(438)	nan	S(438)	nan	S(438)	nan	E(406)	0.0
		40	D(398)	nan	D(398)	nan	D(398)	nan	V(407)	0.0
		41	D(467)	nan	D(467)	nan	D(467)	nan	R(408)	0.0
		42	N(460)	nan	N(460)	nan	N(460)	nan	Q(409)	0.0
		43	L(461)	nan	L(461)	nan	L(461)	nan	I(410)	0.0
		44	K(462)	nan	K(462)	nan	K(462)	nan	A(411)	0.0
		45	P(463)	nan	P(463)	nan	P(463)	nan	P(412)	0.0
		46	F(464)	nan	F(464)	nan	F(464)	nan	G(413)	0.0
		47	E(465)	nan	E(465)	nan	E(465)	nan	Q(414)	0.0
		48	R(466)	nan	R(466)	nan	R(466)	nan	T(415)	0.0
		49	I(468)	nan	I(468)	nan	I(468)	nan	K(417)	0.0
		50	K(458)	nan	K(458)	nan	K(458)	nan	I(418)	0.0
		51	S(469)	nan	S(469)	nan	S(469)	nan	A(419)	0.0
		52	T(470)	nan	T(470)	nan	T(470)	nan	D(420)	0.0
		53	E(471)	nan	E(471)	nan	E(471)	nan	Y(421)	0.0
		54	I(472)	nan	I(472)	nan	I(472)	nan	G(416)	0.0
		55	Y(473)	nan	Y(473)	nan	Y(473)	nan	V(445)	0.0
		56	Q(474)	nan	Q(474)	nan	Q(474)	nan	S(438)	0.0
		57	A(475)	nan	A(475)	nan	A(475)	nan	K(458)	0.0
		58	S(459)	nan	S(459)	nan	S(459)	nan	N(460)	0.0
		59	R(457)	nan	R(457)	nan	R(457)	nan	L(461)	0.0
		60	N(439)	nan	N(439)	nan	N(439)	nan	K(462)	0.0
		61	G(447)	nan	G(447)	nan	G(447)	nan	P(463)	0.0
		62	N(440)	nan	N(440)	nan	N(440)	nan	F(464)	0.0
		63	L(441)	nan	L(441)	nan	L(441)	nan	E(465)	0.0
		64	D(442)	nan	D(442)	nan	D(442)	nan	R(466)	0.0
		65	S(443)	nan	S(443)	nan	S(443)	nan	D(467)	0.0
		66	K(444)	nan	K(444)	nan	K(444)	nan	I(468)	0.0
		67	V(445)	nan	V(445)	nan	V(445)	nan	S(469)	0.0
		68	G(446)	nan	G(446)	nan	G(446)	nan	T(470)	0.0
		69	N(448)	nan	N(448)	nan	N(448)	nan	E(471)	0.0
		70	F(456)	nan	F(456)	nan	F(456)	nan	I(472)	0.0
		71	Y(449)	nan	Y(449)	nan	Y(449)	nan	Y(473)	0.0
		72	N(450)	nan	N(450)	nan	N(450)	nan	Q(474)	0.0
		73	Y(451)	nan	Y(451)	nan	Y(451)	nan	S(459)	0.0
		74	L(452)	nan	L(452)	nan	L(452)	nan	R(457)	0.0
		75	Y(453)	nan	Y(453)	nan	Y(453)	nan	N(439)	0.0
		76	R(454)	nan	R(454)	nan	R(454)	nan	F(456)	0.0
		77	L(455)	nan	L(455)	nan	L(455)	nan	N(440)	0.0
		78	S(399)	nan	S(399)	nan	S(399)	nan	L(441)	0.0
		79	A(397)	nan	A(397)	nan	A(397)	nan	D(442)	0.0
		80	Y(636)	nan	Y(636)	nan	Y(636)	nan	S(443)	0.0
		81	F(347)	nan	F(347)	nan	F(347)	nan	K(444)	0.0
		82	E(340)	nan	E(340)	nan	E(340)	nan	G(404)	0.0
		83	V(341)	nan	V(341)	nan	V(341)	nan	G(446)	0.0
		84	F(342)	nan	F(342)	nan	F(342)	nan	G(447)	0.0
		85	N(343)	nan	N(343)	nan	N(343)	nan	N(448)	0.0
		86	A(344)	nan	A(344)	nan	A(344)	nan	Y(449)	0.0
		87	T(345)	nan	T(345)	nan	T(345)	nan	N(450)	0.0
		88	R(346)	nan	R(346)	nan	R(346)	nan	Y(451)	0.0
		89	A(348)	nan	A(348)	nan	A(348)	nan	Y(453)	0.0
		90	F(338)	nan	F(338)	nan	F(338)	nan	R(454)	0.0
		91	S(349)	nan	S(349)	nan	S(349)	nan	L(455)	0.0
		92	V(350)	nan	V(350)	nan	V(350)	nan	D(405)	0.0
		93	Y(351)	nan	Y(351)	nan	Y(351)	nan	A(397)	0.0
		94	A(352)	nan	A(352)	nan	A(352)	nan	R(403)	0.0
		95	W(353)	nan	W(353)	nan	W(353)	nan	I(402)	0.0
		96	N(354)	nan	N(354)	nan	N(354)	nan	T(345)	0.0
		97	R(355)	nan	R(355)	nan	R(355)	nan	R(346)	0.0
		98	G(339)	nan	G(339)	nan	G(339)	nan	F(347)	0.0
		99	P(337)	nan	P(337)	nan	P(337)	nan	A(348)	0.0

## Sheet: Israel (50-70%)
			Before	Initial	Middle	End
		1_127	0.0023564	0.00114855	0.00452919	0.00493752
		127_254	0.00106204	0.000567428	0.00940977	0.0128636
		254_381	0.000182538	4.56376e-05	3.47064e-05	3.09757e-05
Heatmap		381_508	0.0011616	0.000716511	0.00635561	0.00798925
		508_635	0.00768318	0.0022971	0.00396955	0.00403923
		635_762	0.00164284	0.000993379	0.00401293	0.0040541
		762_889	0.000265509	6.69352e-05	0.000954426	0.000695094
		889_1016	0.000414859	0.000304251	0.00334917	0.00371584
		1016_1143	0.000829717	0.000537003	0.000498905	3.46928e-05
		1143_1270	0.000340439	8.76828e-05	3.81437e-05	6.89947e-05
			Before	Initial	Middle	Last
Pie		Not Mutant	0.0937829	0.75483	0.558678	0.494099
		One Mutant	0.345627	0.0390263	0	0
		Two Mutant	0.268704	0.0734158	0.00110193	0
		Three Mutant	0.191781	0.069745	0.000550964	0
		Four Mutant and more	0.100105	0.062983	0.439669	0.505901
Timeline			Before	Mutant	Initialize	Mutant	Middle	Mutant	Last	Mutant
		0	D(614)	0.995785	D(614)	1.0	D(614)	0.998898	D(614)	1.0
		1	P(681)	0.209694	P(681)	0.810665	P(681)	0.976309	P(681)	0.997797
		2	V(70)	0.134879	N(501)	0.786321	V(70)	0.57135	T(478)	0.994965
		3	H(69)	0.134879	H(69)	0.78323	H(69)	0.57135	F(157)	0.992132
		4	D(1118)	0.120126	V(70)	0.783037	Y(144)	0.567493	R(158)	0.991975
		5	N(501)	0.116965	T(716)	0.780332	N(501)	0.566391	E(156)	0.991975
		6	T(716)	0.115911	D(1118)	0.779946	A(570)	0.560882	T(19)	0.990873
		7	S(982)	0.114858	S(982)	0.778787	S(982)	0.560331	L(452)	0.988828
		8	Y(144)	0.114858	Y(144)	0.778594	D(1118)	0.560331	D(950)	0.95295
		9	A(570)	0.113804	A(570)	0.778594	T(716)	0.55978	G(142)	0.46247
		10	L(5)	0.110643	L(5)	0.738022	L(5)	0.452342	T(95)	0.388356
		11	L(452)	0.049526	F(490)	0.03806	T(19)	0.426997	T(791)	0.157042
		12	L(1063)	0.048472	L(452)	0.033037	L(452)	0.42259	A(222)	0.045476
		13	A(27)	0.043203	L(1063)	0.029366	T(478)	0.417631	N(501)	0.025177
		14	A(222)	0.04215	S(640)	0.028014	F(157)	0.415978	V(1264)	0.017781
		15	N(481)	0.027397	A(222)	0.017774	E(156)	0.415978	D(936)	0.01369
		16	L(18)	0.02529	C(1247)	0.016615	R(158)	0.415978	S(255)	0.013218
		17	V(1228)	0.024236	Q(677)	0.016615	D(950)	0.41157	P(1263)	0.011959
		18	T(95)	0.023182	T(95)	0.015263	T(791)	0.133333	I(850)	0.011959
		19	A(67)	0.021075	N(481)	0.013524	T(95)	0.065565	L(24)	0.011802
		20	N(439)	0.020021	T(19)	0.013138	F(490)	0.053444	Q(613)	0.010543
		21	E(96)	0.020021	L(118)	0.011012	G(142)	0.036915	E(583)	0.010386
		22	A(688)	0.018967	A(688)	0.009853	D(138)	0.019284	G(181)	0.010386
		23	A(520)	0.01686	A(67)	0.00908	A(222)	0.018733	G(446)	0.009913
		24	S(939)	0.01686	A(27)	0.00908	E(484)	0.01708	L(5)	0.009756
		25	L(118)	0.013699	L(18)	0.008887	A(67)	0.016529	E(180)	0.009284
		26	Q(677)	0.013699	E(484)	0.008501	S(640)	0.014876	A(684)	0.009284
		27	M(153)	0.013699	A(1020)	0.008501	Q(677)	0.013223	E(484)	0.009284
		28	D(138)	0.012645	E(96)	0.008308	S(494)	0.011019	G(1167)	0.008969
		29	H(245)	0.010537	D(215)	0.007728	A(647)	0.008815	Y(144)	0.008969
		30	V(1104)	0.009484	A(701)	0.007728	P(1162)	0.008815	H(69)	0.00834
		31	A(522)	0.00843	D(80)	0.007535	K(417)	0.008264	V(70)	0.008183
		32	Q(675)	0.007376	A(520)	0.007148	V(1264)	0.008264	Q(836)	0.008183
		33	A(262)	0.007376	K(417)	0.006762	Q(52)	0.008264	Q(677)	0.007238
		34	H(655)	0.007376	G(1219)	0.006569	F(888)	0.007163	D(1118)	0.007238
		35	A(575)	0.006322	A(243)	0.006569	H(655)	0.007163	P(251)	0.007081
		36	S(98)	0.006322	L(241)	0.006376	K(558)	0.006612	S(477)	0.006924
		37	A(1020)	0.006322	L(242)	0.006376	A(243)	0.006612	D(215)	0.006766
		38	K(558)	0.006322	V(1228)	0.006182	C(1247)	0.006061	Y(145)	0.006609
		39	S(477)	0.006322	P(26)	0.004444	V(1176)	0.006061	A(1078)	0.006609
		40	N(856)	0.005269	T(478)	0.003864	G(1219)	0.006061	V(1104)	0.006452
		41	E(554)	0.005269	M(153)	0.003864	A(899)	0.00551	A(647)	0.006452
		42	S(247)	0.004215	H(245)	0.003671	P(26)	0.00551	A(67)	0.006294
		43	Q(1201)	0.004215	H(655)	0.003284	L(1203)	0.00551	T(547)	0.00598
		44	I(68)	0.004215	D(138)	0.003284	L(18)	0.00551	H(655)	0.005822
		45	Q(414)	0.003161	S(477)	0.003284	T(20)	0.004959	T(572)	0.005665
		46	V(445)	0.003161	R(214)	0.003091	T(732)	0.004959	A(879)	0.005665
		47	A(845)	0.003161	S(939)	0.003091	R(190)	0.004959	T(719)	0.00535
		48	A(852)	0.003161	Q(675)	0.003091	T(1027)	0.004959	E(1202)	0.005193
		49	T(678)	0.003161	V(622)	0.003091	N(354)	0.004959	N(679)	0.005193
		50	C(15)	0.003161	A(522)	0.002898	A(701)	0.004408	K(417)	0.005035
		51	K(304)	0.003161	E(583)	0.002705	A(1020)	0.004408	A(924)	0.005035
		52	G(1219)	0.003161	R(158)	0.002705	R(346)	0.004408	T(29)	0.004878
		53	A(243)	0.003161	E(156)	0.002705	S(943)	0.003857	T(250)	0.004721
		54	L(241)	0.003161	F(157)	0.002512	K(1073)	0.003857	D(796)	0.004721
		55	P(1263)	0.003161	T(732)	0.002512	W(152)	0.003857	S(221)	0.004721
		56	D(215)	0.003161	N(439)	0.002512	S(12)	0.003857	R(21)	0.004563
		57	T(22)	0.003161	A(263)	0.002318	D(215)	0.003857	R(346)	0.004406
		58	P(479)	0.003161	S(704)	0.002318	Q(183)	0.003857	G(339)	0.004406
		59	L(938)	0.002107	T(20)	0.002318	T(76)	0.003306	N(856)	0.004406
		60	V(143)	0.002107	D(936)	0.002318	A(262)	0.003306	S(375)	0.004406
		61	V(127)	0.002107	A(575)	0.002125	A(892)	0.003306	N(439)	0.004406
		62	K(1191)	0.002107	D(950)	0.002125	S(813)	0.003306	S(373)	0.004249
		63	P(26)	0.002107	G(181)	0.002125	A(688)	0.003306	N(211)	0.004249
		64	R(78)	0.002107	L(8)	0.002125	S(929)	0.002755	L(212)	0.004249
		65	D(80)	0.002107	P(1162)	0.001932	V(503)	0.002755	S(371)	0.004249
		66	L(176)	0.002107	C(1250)	0.001932	G(1167)	0.002755	A(520)	0.004249
		67	A(1078)	0.002107	T(572)	0.001932	A(1070)	0.002755	L(981)	0.004249
		68	G(184)	0.002107	L(176)	0.001932	S(255)	0.002755	Q(954)	0.004249
		69	A(942)	0.002107	A(262)	0.001932	T(22)	0.002755	V(143)	0.004249
		70	S(349)	0.002107	V(1264)	0.001932	T(572)	0.002755	N(764)	0.004249
		71	V(1068)	0.002107	S(98)	0.001739	P(479)	0.002204	I(101)	0.004249
		72	E(661)	0.002107	A(879)	0.001739	L(8)	0.002204	Q(498)	0.004249
		73	A(263)	0.002107	T(76)	0.001739	D(253)	0.002204	G(496)	0.004249
		74	V(1264)	0.002107	K(300)	0.001739	Q(613)	0.002204	N(969)	0.004249
		75	S(254)	0.002107	E(554)	0.001546	P(9)	0.002204	Q(493)	0.004249
		76	D(253)	0.002107	S(494)	0.001546	D(574)	0.002204	Y(505)	0.004249
		77	G(252)	0.002107	P(812)	0.001546	A(27)	0.002204	D(138)	0.004091
		78	A(706)	0.002107	S(689)	0.001546	A(520)	0.002204	W(258)	0.004091
		79	T(859)	0.002107	V(1104)	0.001546	T(250)	0.001653	P(812)	0.003934
		80	D(1259)	0.002107	A(694)	0.001352	T(299)	0.001653	D(80)	0.003934
		81	V(1129)	0.002107	R(21)	0.001352	D(1153)	0.001653	A(570)	0.003934
		82	Q(784)	0.002107	P(25)	0.001352	L(54)	0.001653	L(141)	0.003777
		83	E(484)	0.002107	A(845)	0.001352	T(29)	0.001653	V(622)	0.003462
		84	T(51)	0.002107	V(1068)	0.001352	S(151)	0.001653	A(27)	0.003304
		85	Y(1215)	0.002107	L(455)	0.001352	L(242)	0.001653	L(18)	0.003147
		86	P(812)	0.002107	A(684)	0.001352	L(841)	0.001653	M(153)	0.003147
		87	S(813)	0.002107	A(771)	0.001159	N(1074)	0.001653	L(1049)	0.003147
		88	L(54)	0.002107	T(859)	0.001159	E(583)	0.001653	P(174)	0.00299
		89	Q(836)	0.002107	W(152)	0.001159	L(241)	0.001653	V(6)	0.00299
		90	K(417)	0.002107	P(9)	0.001159	S(98)	0.001653	A(845)	0.00299
		91	A(879)	0.002107	T(51)	0.001159	D(80)	0.001653	T(716)	0.002832
		92	M(869)	0.002107	T(29)	0.001159	S(680)	0.001653	L(1203)	0.002832
		93	T(29)	0.002107	V(213)	0.001159	I(100)	0.001102	T(22)	0.002832
		94	L(24)	0.002107	S(680)	0.000966	G(413)	0.001102	S(12)	0.002675
		95	A(647)	0.001054	Q(1071)	0.000966	K(1205)	0.001102	T(20)	0.002675
		96	E(583)	0.001054	E(780)	0.000966	V(705)	0.001102	A(262)	0.002675
		97	G(769)	0.001054	A(892)	0.000966	N(17)	0.001102	W(152)	0.002675
		98	R(214)	0.001054	T(22)	0.000966	Q(14)	0.001102	L(1063)	0.002518
		99	C(1043)	0.001054	Q(613)	0.000966	T(108)	0.001102	R(214)	0.002518

## Sheet: Slovenia (50-70%)
			Before	Initial	Middle	End
		1_127	0.0074361	0.0138022	0.0109758	0.00601206
		127_254	0.00302944	0.00702938	0.00578332	0.0170241
		254_381	0.000308868	0.000302594	5.10253e-05	2.26965e-05
Heatmap		381_508	0.00488477	0.00706359	0.00561682	0.0104934
		508_635	0.00797345	0.00901072	0.0103931	0.00531267
		635_762	0.000332139	0.00373506	0.00980895	0.00527736
		762_889	0.00269307	0.00489413	0.000563964	2.10153e-05
		889_1016	7.19281e-05	0.00179978	0.00494543	0.00515379
		1016_1143	0.000433684	0.00186161	0.00485009	9.66704e-05
		1143_1270	0.000214938	0.00031489	0.000111502	0.000356407
			Before	Initial	Middle	Last
Pie		Not Mutant	0.00859753	0.0658312	0.297237	0.33586
		One Mutant	0.213326	0.0218881	0.000511596	0.000106758
		Two Mutant	0.269747	0.0365915	0.00119372	0.000106758
		Three Mutant	0.0507792	0.0131997	0.00136426	0.000106758
		Four Mutant and more	0.45755	0.86249	0.699693	0.66382
Timeline			Before	Mutant	Initialize	Mutant	Middle	Mutant	Last	Mutant
		0	D(614)	0.990328	D(614)	0.993484	D(614)	1.0	D(614)	0.999253
		1	H(69)	0.439817	H(69)	0.901587	V(70)	0.978513	P(681)	0.997865
		2	V(70)	0.437937	V(70)	0.901086	H(69)	0.978513	L(452)	0.99637
		3	N(439)	0.437399	N(439)	0.621387	P(681)	0.922578	T(478)	0.995836
		4	L(189)	0.3259	V(772)	0.599165	N(501)	0.908765	D(950)	0.983453
		5	V(772)	0.325631	L(189)	0.59883	D(1118)	0.908254	F(157)	0.973417
		6	S(477)	0.173563	P(681)	0.290393	Y(144)	0.908254	R(158)	0.973417
		7	V(1122)	0.028748	Y(144)	0.28254	S(982)	0.908083	E(156)	0.973097
		8	A(222)	0.024718	N(501)	0.27853	T(716)	0.908083	T(19)	0.970108
		9	G(75)	0.019613	T(716)	0.274353	A(570)	0.907913	G(142)	0.318458
		10	A(262)	0.015046	D(1118)	0.274018	N(439)	0.068724	T(95)	0.183196
		11	S(673)	0.012628	S(982)	0.273684	L(189)	0.068724	P(251)	0.124907
		12	V(622)	0.011553	A(570)	0.271846	V(772)	0.068724	G(1167)	0.107505
		13	A(1078)	0.011284	L(452)	0.021888	A(701)	0.04809	A(222)	0.057009
		14	L(5)	0.009135	S(477)	0.019716	L(5)	0.03837	A(262)	0.0474
		15	P(272)	0.008866	P(26)	0.016876	S(94)	0.018247	S(477)	0.042596
		16	S(221)	0.007523	D(796)	0.01604	L(452)	0.018076	R(21)	0.030746
		17	M(153)	0.006717	F(157)	0.014871	F(157)	0.01603	G(181)	0.022099
		18	S(98)	0.006717	L(5)	0.014703	E(156)	0.015348	L(5)	0.020177
		19	A(688)	0.005911	E(156)	0.014536	T(19)	0.014836	D(215)	0.014306
		20	Q(675)	0.005373	D(950)	0.014536	T(478)	0.014666	I(100)	0.010996
		21	P(26)	0.005105	T(478)	0.014536	D(950)	0.014495	N(556)	0.010996
		22	Q(677)	0.004567	R(158)	0.014536	R(158)	0.014495	Q(613)	0.010783
		23	A(263)	0.004299	T(19)	0.014369	D(796)	0.013472	Q(218)	0.009181
		24	D(80)	0.00403	A(222)	0.012865	V(1228)	0.012449	G(1124)	0.008647
		25	G(1085)	0.00403	A(688)	0.010693	T(284)	0.012278	C(1235)	0.008434
		26	P(1162)	0.003761	S(256)	0.010526	K(147)	0.011937	A(1087)	0.008114
		27	P(681)	0.003761	A(701)	0.00919	G(1167)	0.010914	A(1078)	0.007687
		28	T(95)	0.003761	L(18)	0.008521	C(1240)	0.010402	L(54)	0.00758
		29	E(169)	0.003761	T(307)	0.007018	T(549)	0.010232	A(688)	0.00726
		30	S(13)	0.003224	A(653)	0.00685	N(188)	0.007333	P(26)	0.00726
		31	V(1228)	0.003224	H(655)	0.006683	W(152)	0.006992	H(245)	0.007153
		32	T(716)	0.002955	G(1219)	0.006516	I(1216)	0.006651	M(1229)	0.007046
		33	P(330)	0.002955	T(1077)	0.006516	I(1169)	0.006651	H(69)	0.006939
		34	D(1163)	0.002418	P(1162)	0.006349	P(1162)	0.00631	V(1104)	0.006512
		35	I(834)	0.002418	D(1163)	0.006182	N(148)	0.00631	V(3)	0.006512
		36	M(1237)	0.002418	V(1228)	0.005013	P(26)	0.005969	Q(628)	0.005978
		37	A(522)	0.002418	Q(677)	0.004845	T(208)	0.005286	Q(677)	0.005978
		38	A(684)	0.002149	T(95)	0.004511	C(1235)	0.005116	I(105)	0.005872
		39	T(299)	0.002149	V(1122)	0.004511	A(879)	0.004945	K(1191)	0.004484
		40	P(384)	0.002149	E(484)	0.004511	T(76)	0.004945	D(839)	0.004484
		41	L(452)	0.002149	D(1260)	0.004511	S(12)	0.004434	V(483)	0.004377
		42	K(1181)	0.001881	A(67)	0.004511	Q(613)	0.004093	A(27)	0.00427
		43	C(1247)	0.001881	I(870)	0.004344	D(936)	0.003922	A(831)	0.004057
		44	L(18)	0.001881	S(98)	0.004177	T(385)	0.003581	T(719)	0.003843
		45	N(501)	0.001612	I(1169)	0.004177	E(1195)	0.003411	T(323)	0.003843
		46	H(49)	0.001612	S(94)	0.004177	G(261)	0.00324	E(1111)	0.003737
		47	D(839)	0.001612	Q(52)	0.00401	L(18)	0.00324	E(1202)	0.003737
		48	T(22)	0.001612	S(939)	0.00401	T(572)	0.00324	I(850)	0.00363
		49	F(186)	0.001612	F(888)	0.003843	Q(677)	0.00307	A(570)	0.00363
		50	P(251)	0.001612	I(197)	0.003843	E(661)	0.002899	T(678)	0.00363
		51	V(1264)	0.001343	A(262)	0.003843	H(245)	0.002729	A(845)	0.002989
		52	A(570)	0.001343	L(176)	0.003676	A(222)	0.002729	V(70)	0.002776
		53	K(854)	0.001343	G(181)	0.003509	V(127)	0.002729	C(1247)	0.002669
		54	Y(144)	0.001343	P(1079)	0.003342	A(348)	0.002729	S(939)	0.002562
		55	A(845)	0.001343	I(233)	0.003342	Q(498)	0.002558	T(572)	0.002562
		56	L(922)	0.001343	V(1230)	0.003175	V(1133)	0.002387	W(152)	0.002562
		57	A(846)	0.001343	G(257)	0.003008	S(704)	0.002387	N(501)	0.002455
		58	S(982)	0.001343	T(572)	0.002506	T(791)	0.002387	Y(144)	0.002455
		59	A(1020)	0.001343	T(676)	0.002506	S(98)	0.002387	S(98)	0.002349
		60	G(769)	0.001343	G(75)	0.002339	V(622)	0.002217	D(1118)	0.002349
		61	T(1027)	0.001343	I(1216)	0.002339	P(812)	0.002217	I(794)	0.002242
		62	E(583)	0.001343	P(272)	0.002339	A(899)	0.002217	E(484)	0.002135
		63	H(1058)	0.001343	R(78)	0.002172	S(494)	0.002217	I(666)	0.002135
		64	N(703)	0.001343	G(1167)	0.002172	S(221)	0.002217	T(716)	0.002135
		65	T(29)	0.001343	C(1240)	0.002172	V(130)	0.002217	S(982)	0.002028
		66	D(198)	0.001343	P(251)	0.002005	D(138)	0.002046	M(1237)	0.002028
		67	D(950)	0.001075	N(354)	0.002005	A(1078)	0.002046	T(307)	0.002028
		68	W(258)	0.001075	A(27)	0.002005	P(809)	0.002046	V(308)	0.001922
		69	G(261)	0.001075	T(299)	0.001838	R(346)	0.002046	H(66)	0.001815
		70	T(1077)	0.001075	K(1181)	0.001838	H(49)	0.001876	A(522)	0.001815
		71	L(216)	0.001075	S(13)	0.001838	T(859)	0.001876	E(516)	0.001815
		72	D(1118)	0.001075	T(323)	0.001504	P(9)	0.001876	C(1243)	0.001708
		73	F(490)	0.001075	Q(613)	0.001504	P(1263)	0.001705	D(253)	0.001708
		74	Q(183)	0.001075	A(647)	0.001504	A(653)	0.001705	D(138)	0.001708
		75	S(256)	0.001075	A(684)	0.001504	E(96)	0.001535	S(673)	0.001601
		76	V(3)	0.001075	M(1237)	0.001504	E(484)	0.001535	V(1228)	0.001601
		77	A(27)	0.001075	K(356)	0.001337	S(939)	0.001535	R(214)	0.001601
		78	E(309)	0.001075	T(859)	0.001337	T(20)	0.001535	T(20)	0.001601
		79	E(554)	0.001075	R(214)	0.001337	W(258)	0.001535	P(1162)	0.001495
		80	A(892)	0.001075	A(846)	0.001337	N(354)	0.001535	G(446)	0.001495
		81	G(1219)	0.001075	G(339)	0.001337	G(142)	0.001364	D(574)	0.001495
		82	N(540)	0.000806	Q(1071)	0.001337	T(95)	0.001364	L(212)	0.001495
		83	V(911)	0.000806	D(80)	0.00117	M(177)	0.001364	V(1264)	0.001388
		84	P(812)	0.000806	A(363)	0.00117	Q(52)	0.001364	S(71)	0.001281
		85	T(76)	0.000806	S(221)	0.00117	A(262)	0.001364	V(382)	0.001281
		86	R(78)	0.000806	T(1117)	0.00117	V(6)	0.001364	L(922)	0.001281
		87	C(1236)	0.000806	P(9)	0.00117	S(112)	0.001364	D(427)	0.001281
		88	D(253)	0.000806	T(470)	0.00117	A(67)	0.001364	L(18)	0.001281
		89	Q(218)	0.000806	A(1020)	0.00117	S(256)	0.001364	T(1100)	0.001174
		90	A(520)	0.000806	V(1133)	0.00117	Q(1208)	0.001364	G(75)	0.001174
		91	T(1009)	0.000806	P(812)	0.00117	H(146)	0.001194	Q(474)	0.001174
		92	T(478)	0.000806	H(1101)	0.001003	S(254)	0.001194	I(1114)	0.001174
		93	D(627)	0.000806	Q(1208)	0.001003	G(181)	0.001194	V(1068)	0.001174
		94	R(765)	0.000806	S(12)	0.001003	R(102)	0.001194	I(410)	0.001174
		95	K(147)	0.000806	L(249)	0.001003	D(1163)	0.001194	D(1153)	0.001068
		96	K(1266)	0.000806	A(879)	0.001003	V(1230)	0.001194	V(289)	0.001068
		97	P(1079)	0.000806	V(289)	0.001003	D(215)	0.001023	D(979)	0.001068
		98	S(12)	0.000806	K(417)	0.001003	S(155)	0.001023	P(272)	0.001068
		99	E(1207)	0.000806	E(1092)	0.001003	I(666)	0.001023	A(67)	0.001068

## Sheet: Turkey (50-70%)
			Before	Initial	Middle	End
		1_127	0.00106218	0.00425101	0.0047522	0.00563103
		127_254	0.000577274	0.00536196	0.0078771	0.0175003
		254_381	9.23638e-05	0.000105331	8.33719e-05	1.08434e-05
Heatmap		381_508	0.000415637	0.00651465	0.00846071	0.0100479
		508_635	0.00708892	0.00766932	0.00699707	0.00590833
		635_762	0.000831274	0.00311622	0.00353559	0.00500298
		762_889	0.000300182	0.000393502	0.000274819	0.000102217
		889_1016	0.000762002	0.00101754	0.00327312	0.0049411
		1016_1143	0.000392546	0.000633976	0.000481704	0.000120289
		1143_1270	0.000248139	0.000365006	0.000171946	3.99714e-05
			Before	Initial	Middle	Last
Pie		Not Mutant	0.0938416	0.0860676	0.158431	0.262495
		One Mutant	0.601173	0.159515	0.111765	0.0530462
		Two Mutant	0.205279	0.239273	0.179608	0.0249532
		Three Mutant	0.058651	0.115093	0.0698039	0.021593
		Four Mutant and more	0.0410557	0.40005	0.480392	0.637913
Timeline			Before	Mutant	Initialize	Mutant	Middle	Mutant	Last	Mutant
		0	D(614)	0.844575	D(614)	0.985361	D(614)	0.996078	D(614)	0.999192
		1	M(900)	0.041056	N(501)	0.473498	P(681)	0.469804	P(681)	0.87775
		2	P(681)	0.035191	K(417)	0.197375	D(950)	0.439216	T(19)	0.863428
		3	A(570)	0.02346	A(701)	0.187027	T(19)	0.432941	D(950)	0.859168
		4	D(1118)	0.02346	P(681)	0.172135	T(478)	0.409804	T(478)	0.848867
		5	Q(675)	0.02346	A(243)	0.159515	N(501)	0.385882	L(452)	0.841541
		6	H(69)	0.02346	L(242)	0.159515	L(452)	0.385882	F(157)	0.820333
		7	V(70)	0.02346	L(241)	0.158758	F(157)	0.351373	R(158)	0.818461
		8	T(716)	0.02346	D(80)	0.156234	E(156)	0.350196	E(156)	0.814843
		9	N(501)	0.02346	E(484)	0.131752	R(158)	0.349412	G(142)	0.652547
		10	Y(144)	0.020528	H(69)	0.113579	G(142)	0.141961	T(95)	0.280709
		11	S(982)	0.020528	V(70)	0.112822	E(484)	0.116078	N(501)	0.071316
		12	L(5)	0.017595	T(478)	0.088844	T(95)	0.097647	I(850)	0.062043
		13	M(153)	0.014663	L(452)	0.082786	V(70)	0.085098	Y(144)	0.027946
		14	A(879)	0.01173	E(156)	0.081777	H(69)	0.084314	T(716)	0.026459
		15	L(54)	0.01173	F(157)	0.081777	K(417)	0.078824	H(69)	0.026367
		16	P(26)	0.008798	R(158)	0.081777	Y(144)	0.073725	V(70)	0.026018
		17	K(558)	0.008798	T(19)	0.08102	T(716)	0.069412	S(982)	0.025339
		18	A(771)	0.008798	D(950)	0.075719	S(982)	0.061569	A(570)	0.024861
		19	D(138)	0.008798	Y(144)	0.064866	A(570)	0.058431	D(1118)	0.024017
		20	S(940)	0.008798	T(716)	0.062342	D(1118)	0.055686	E(484)	0.021979
		21	V(445)	0.005865	A(570)	0.061837	L(18)	0.044706	A(222)	0.010319
		22	F(1103)	0.005865	T(95)	0.061585	T(1027)	0.041176	T(250)	0.007161
		23	D(1084)	0.005865	D(1118)	0.061585	K(77)	0.040784	T(29)	0.006463
		24	T(859)	0.005865	L(18)	0.059818	D(80)	0.040392	S(704)	0.00571
		25	D(80)	0.005865	S(982)	0.057547	A(243)	0.037255	V(1104)	0.005545
		26	A(520)	0.005865	D(215)	0.047451	L(242)	0.036863	K(77)	0.005306
		27	S(477)	0.005865	A(93)	0.031297	L(241)	0.036471	E(281)	0.00527
		28	R(21)	0.005865	I(850)	0.02524	A(701)	0.031765	E(154)	0.004866
		29	Q(14)	0.005865	H(655)	0.019182	V(1176)	0.025882	E(1202)	0.004701
		30	N(657)	0.005865	Q(677)	0.01893	H(655)	0.02549	S(155)	0.004499
		31	Q(607)	0.005865	T(1027)	0.018173	D(138)	0.024706	K(417)	0.003893
		32	A(892)	0.005865	P(1162)	0.018173	R(190)	0.024314	L(5)	0.00336
		33	R(214)	0.002933	I(101)	0.017163	P(26)	0.022353	A(701)	0.003177
		34	S(205)	0.002933	Q(675)	0.016658	T(20)	0.022353	S(1252)	0.003121
		35	A(222)	0.002933	V(952)	0.015144	I(850)	0.021961	V(1176)	0.003048
		36	V(1060)	0.002933	A(222)	0.014639	A(222)	0.019608	V(1264)	0.002993
		37	A(1020)	0.002933	N(440)	0.014134	N(440)	0.019216	Q(613)	0.002975
		38	Y(248)	0.002933	D(936)	0.013882	I(210)	0.017647	T(20)	0.002956
		39	K(150)	0.002933	I(210)	0.013377	Q(677)	0.017255	T(1027)	0.002919
		40	N(188)	0.002933	M(153)	0.013125	D(936)	0.016863	S(255)	0.002791
		41	K(1073)	0.002933	D(138)	0.013125	S(939)	0.016863	L(18)	0.002607
		42	M(177)	0.002933	S(939)	0.013125	F(888)	0.013333	E(180)	0.002424
		43	V(171)	0.002933	S(477)	0.011863	S(1252)	0.009412	N(148)	0.002387
		44	W(1102)	0.002933	A(67)	0.011863	S(12)	0.00902	F(888)	0.002332
		45	Q(1106)	0.002933	L(5)	0.01161	D(215)	0.008235	A(845)	0.002314
		46	G(257)	0.002933	F(888)	0.011106	Q(675)	0.008235	G(181)	0.002075
		47	V(130)	0.002933	A(845)	0.009844	G(446)	0.007843	T(1116)	0.002056
		48	E(1144)	0.002933	V(1176)	0.008077	A(67)	0.007451	S(477)	0.002001
		49	D(111)	0.002933	P(26)	0.007824	L(5)	0.007451	D(215)	0.001891
		50	P(1162)	0.002933	T(20)	0.00732	S(477)	0.006667	Q(677)	0.001818
		51	D(1163)	0.002933	A(522)	0.006815	E(1202)	0.005882	T(307)	0.001744
		52	T(250)	0.002933	S(98)	0.006058	W(152)	0.00549	M(153)	0.001671
		53	T(1273)	0.002933	R(190)	0.006058	T(572)	0.00549	S(939)	0.001653
		54	R(995)	0.002933	L(54)	0.005805	T(29)	0.00549	P(26)	0.001653
		55	A(262)	0.002933	A(653)	0.005553	A(845)	0.00549	H(655)	0.001579
		56	T(618)	0.002933	T(859)	0.0053	I(1183)	0.005098	D(138)	0.001561
		57	S(640)	0.002933	T(250)	0.005048	P(1162)	0.005098	L(242)	0.001487
		58	E(654)	0.002933	D(796)	0.005048	A(899)	0.005098	S(162)	0.001469
		59	H(655)	0.002933	T(29)	0.005048	T(250)	0.004706	I(210)	0.001432
		60	R(567)	0.002933	D(1259)	0.004796	A(522)	0.004706	D(936)	0.001414
		61	P(561)	0.002933	A(520)	0.004796	L(244)	0.004314	A(243)	0.001359
		62	A(688)	0.002933	P(384)	0.004796	R(346)	0.003529	C(1247)	0.001359
		63	A(694)	0.002933	G(769)	0.004291	N(211)	0.003529	N(440)	0.00134
		64	Y(508)	0.002933	N(282)	0.004291	D(796)	0.003529	D(80)	0.001322
		65	T(732)	0.002933	L(1063)	0.004291	Q(52)	0.003529	A(1020)	0.001322
		66	S(469)	0.002933	Q(52)	0.004291	N(148)	0.003529	A(1078)	0.001267
		67	D(467)	0.002933	G(1219)	0.004038	V(1264)	0.003137	D(228)	0.00123
		68	N(450)	0.002933	P(812)	0.003786	S(704)	0.003137	R(190)	0.001193
		69	N(439)	0.002933	W(152)	0.003534	S(98)	0.003137	L(241)	0.001193
		70	G(431)	0.002933	Y(248)	0.003281	V(1104)	0.002745	P(1162)	0.001193
		71	S(813)	0.002933	N(1178)	0.003029	E(619)	0.002353	G(446)	0.001175
		72	L(822)	0.002933	V(1264)	0.003029	Y(449)	0.002353	E(654)	0.001175
		73	I(834)	0.002933	P(251)	0.003029	S(383)	0.002353	P(812)	0.001157
		74	Q(872)	0.002933	V(227)	0.003029	P(384)	0.002353	W(152)	0.001138
		75	V(367)	0.002933	A(879)	0.003029	V(382)	0.002353	V(1228)	0.001102
		76	R(78)	0.002933	D(1260)	0.002776	P(251)	0.002353	I(834)	0.001083
		77	Q(913)	0.002933	N(679)	0.002524	F(374)	0.002353	S(151)	0.001047
		78	E(324)	0.002933	G(142)	0.002524	I(101)	0.002353	A(27)	0.001028
		79	N(925)	0.002933	V(171)	0.002272	E(780)	0.002353	M(1237)	0.00101
		80	D(936)	0.002933	P(479)	0.002019	L(212)	0.002353	I(1183)	0.000973
		81	S(939)	0.002933	E(96)	0.002019	D(839)	0.001961	A(1087)	0.000955
		82	A(942)	0.002933	A(27)	0.002019	A(688)	0.001961	S(98)	0.000936
		83	A(893)	0.002933	G(181)	0.002019	G(1124)	0.001961	A(942)	0.000918
		84	Q(613)	0.002933	A(262)	0.002019	F(377)	0.001961	A(67)	0.000918
		85	A(27)	0.002933	S(254)	0.002019	G(1219)	0.001961	E(619)	0.000881
		86	M(1237)	0.002933	Q(613)	0.002019	C(379)	0.001961	D(253)	0.000863
		87	V(1264)	0.002933	A(1078)	0.001767	V(213)	0.001961	P(174)	0.000845
		88	P(9)	0.002933	N(211)	0.001767	S(255)	0.001961	G(72)	0.000845
		89	H(49)	0.002933	W(258)	0.001767	D(253)	0.001961	Q(607)	0.000826
		90	L(18)	0.002933	V(143)	0.001767	T(307)	0.001961	T(572)	0.000826
		91	G(1251)	0.002933	M(1229)	0.001767	F(306)	0.001961	S(256)	0.000808
		92	T(22)	0.002933	S(112)	0.001514	P(809)	0.001961	L(176)	0.000808
		93	N(74)	0.002933	V(1104)	0.001514	T(240)	0.001961	E(661)	0.000808
		94	I(1216)	0.002933	G(446)	0.001514	F(140)	0.001569	R(246)	0.00079
		95	A(67)	0.002933	Q(173)	0.001514	V(120)	0.001569	T(323)	0.000753
		96	M(1229)	0.002933	E(132)	0.001514	S(596)	0.001569	V(1128)	0.000753
		97	S(12)	0.002933	S(255)	0.001514	N(121)	0.001569	P(1263)	0.000734
		98	L(1224)	0.002933	N(439)	0.001514	T(881)	0.001569	Q(675)	0.000734
		99	G(75)	0.002933	V(289)	0.001514	V(367)	0.001569	I(714)	0.000716
