# Supplementary material for: Intersecting SARS-CoV-2 spike mutations and global vaccine efficacy against COVID-19
Source: Front Immunol. 2025 Mar 7;16:1435873. doi: 10.3389/fimmu.2025.1435873 (PMC11925781; doi:10.3389/fimmu.2025.1435873)
Supplement: Supplementary file 3 [file Table3.xlsx]

## Sheet: Aruba (70-100%)
			Before	Initial	Middle	End
		1_127	0	0.00312973	0.00371979	0.000957568
		127_254	0	0.00173874	0.00256584	0.00374488
		254_381	0	0.00089421	5.43036e-05	0
Heatmap		381_508	0	0.00290618	0.00221287	0.00187854
		508_635	0.00787402	0.00489332	0.00275591	0.000957568
		635_762	0	0.00207407	0.00253869	0.000957568
		762_889	0	0.000447105	2.71518e-05	0
		889_1016	0	0.000322909	0.000841705	0.00094537
		1016_1143	0	0.000422266	0.000610915	1.21983e-05
		1143_1270	0	7.27979e-05	0.000145889	0
			Before	Initial	Middle	Last
Pie		Not Mutant	0	0.417981	0.725862	0.879938
		One Mutant	1	0.0425868	0	0
		Two Mutant	0	0.198738	0.0241379	0
		Three Mutant	0	0.104101	0	0
		Four Mutant and more	0	0.236593	0.25	0.120062
Timeline			Before	Mutant	Initialize	Mutant	Middle	Mutant	Last	Mutant
		0	D(614)	0.865546	N(501)	1.0	D(614)	0.99422	D(614)	1.0
		1	E(484)	0.02521	H(69)	0.888889	P(681)	0.947977	P(681)	0.999307
		2	S(689)	0.02521	V(70)	0.888889	L(452)	0.739884	L(452)	0.996535
		3	E(156)	0.016807	D(614)	0.888889	F(157)	0.716763	T(478)	0.995842
		4	L(5)	0.016807	D(1118)	0.777778	T(19)	0.699422	R(158)	0.995842
		5	M(177)	0.016807	P(681)	0.777778	E(156)	0.687861	E(156)	0.995842
		6	R(78)	0.008403	S(982)	0.777778	T(478)	0.687861	T(19)	0.995842
		7	E(154)	0.008403	T(716)	0.777778	R(158)	0.687861	F(157)	0.995842
		8	Q(675)	0.008403	A(570)	0.777778	D(950)	0.618497	D(950)	0.866251
		9	S(459)	0.008403	Y(144)	0.777778	A(222)	0.526012	T(95)	0.45045
		10	G(75)	0.008403	H(146)	0.111111	V(1264)	0.491329	A(222)	0.280665
		11	N(1158)	0.008403	G(142)	0.111111	N(501)	0.236994	V(1264)	0.241164
		12	T(76)	0.008403	H(655)	0.111111	H(69)	0.213873	T(29)	0.12474
		13	S(255)	0.008403	H(49)	0.111111	V(70)	0.208092	T(250)	0.122661
		14	L(452)	0.008403	F(157)	0.111111	Y(144)	0.208092	G(446)	0.087318
		15	W(64)	0.008403	G(413)	0.0	T(716)	0.202312	G(142)	0.040887
		16	D(1163)	0.008403	T(430)	0.0	D(1118)	0.202312	S(255)	0.038808
		17	L(1063)	0.008403	D(405)	0.0	S(982)	0.196532	Y(248)	0.033264
		18	A(871)	0.008403	L(425)	0.0	A(570)	0.190751	I(434)	0.031185
		19	E(1092)	0.008403	P(426)	0.0	T(95)	0.132948	D(1118)	0.024948
		20	H(49)	0.008403	D(427)	0.0	E(484)	0.052023	I(1216)	0.022176
		21	D(1146)	0.008403	D(428)	0.0	Q(1071)	0.046243	G(1167)	0.021483
		22	H(1101)	0.008403	F(429)	0.0	E(154)	0.040462	I(850)	0.018711
		23	R(102)	0.008403	G(431)	0.0	G(142)	0.034682	E(484)	0.018018
		24	V(1264)	0.008403	Y(423)	0.0	H(49)	0.028902	T(572)	0.015246
		25	I(358)	0.008403	C(432)	0.0	K(854)	0.017341	Q(613)	0.014553
		26	V(127)	0.008403	V(433)	0.0	A(288)	0.017341	E(583)	0.014553
		27	L(513)	0.008403	I(434)	0.0	N(679)	0.017341	L(293)	0.012474
		28	D(427)	0.0	A(435)	0.0	S(12)	0.017341	V(1104)	0.011781
		29	P(426)	0.0	G(404)	0.0	H(1101)	0.017341	S(12)	0.011088
		30	T(430)	0.0	W(436)	0.0	D(1084)	0.011561	E(1202)	0.010395
		31	G(431)	0.0	K(424)	0.0	E(583)	0.011561	Y(144)	0.009009
		32	D(428)	0.0	E(406)	0.0	L(5)	0.011561	A(348)	0.007623
		33	L(425)	0.0	Q(414)	0.0	P(251)	0.011561	A(688)	0.00693
		34	K(424)	0.0	A(411)	0.0	A(522)	0.011561	D(936)	0.00693
		35	F(429)	0.0	T(415)	0.0	D(80)	0.011561	N(501)	0.00693
		36	T(1273)	0.0	G(416)	0.0	L(938)	0.011561	Y(145)	0.006237
		37	Y(423)	0.0	K(417)	0.0	G(1124)	0.011561	V(1176)	0.006237
		38	Q(414)	0.0	I(418)	0.0	L(54)	0.011561	D(80)	0.006237
		39	V(407)	0.0	P(412)	0.0	D(138)	0.00578	A(1020)	0.006237
		40	R(408)	0.0	A(419)	0.0	S(680)	0.00578	D(178)	0.006237
		41	Q(409)	0.0	I(410)	0.0	E(1207)	0.00578	L(5)	0.005544
		42	I(410)	0.0	N(422)	0.0	G(75)	0.00578	V(70)	0.004851
		43	A(411)	0.0	N(437)	0.0	A(713)	0.00578	L(1265)	0.004851
		44	P(412)	0.0	D(420)	0.0	V(382)	0.00578	A(942)	0.004851
		45	G(413)	0.0	Q(409)	0.0	I(128)	0.00578	D(1165)	0.004851
		46	T(415)	0.0	R(408)	0.0	T(739)	0.00578	T(859)	0.004158
		47	N(422)	0.0	V(407)	0.0	Q(677)	0.00578	R(190)	0.004158
		48	G(416)	0.0	Y(421)	0.0	A(701)	0.00578	F(490)	0.004158
		49	K(417)	0.0	T(1273)	0.0	P(1162)	0.00578	V(1228)	0.004158
		50	I(418)	0.0	L(441)	0.0	D(1153)	0.00578	T(676)	0.004158
		51	V(433)	0.0	S(438)	0.0	I(1114)	0.00578	L(18)	0.004158
		52	A(419)	0.0	R(466)	0.0	L(226)	0.00578	V(308)	0.004158
		53	D(420)	0.0	S(459)	0.0	N(439)	0.00578	D(253)	0.004158
		54	Y(421)	0.0	N(460)	0.0	T(1120)	0.00578	H(69)	0.003465
		55	C(432)	0.0	L(461)	0.0	K(113)	0.00578	M(153)	0.003465
		56	S(438)	0.0	K(462)	0.0	Q(52)	0.00578	D(215)	0.003465
		57	I(434)	0.0	P(463)	0.0	V(1228)	0.00578	G(769)	0.003465
		58	R(454)	0.0	F(464)	0.0	H(655)	0.00578	A(879)	0.003465
		59	F(456)	0.0	E(465)	0.0	D(936)	0.00578	R(346)	0.003465
		60	R(457)	0.0	D(467)	0.0	L(303)	0.00578	N(703)	0.003465
		61	K(458)	0.0	N(439)	0.0	F(32)	0.00578	A(27)	0.003465
		62	N(460)	0.0	I(468)	0.0	F(490)	0.00578	P(1263)	0.003465
		63	L(461)	0.0	S(469)	0.0	Q(173)	0.00578	A(570)	0.002772
		64	K(462)	0.0	T(470)	0.0	L(18)	0.00578	I(128)	0.002772
		65	P(463)	0.0	E(471)	0.0	K(458)	0.0	S(982)	0.002772
		66	F(464)	0.0	I(472)	0.0	L(425)	0.0	M(731)	0.002772
		67	E(465)	0.0	Y(473)	0.0	S(459)	0.0	Q(183)	0.002772
		68	R(466)	0.0	Q(474)	0.0	Y(423)	0.0	T(716)	0.002772
		69	D(467)	0.0	K(458)	0.0	N(422)	0.0	I(68)	0.002772
		70	I(468)	0.0	R(457)	0.0	Y(421)	0.0	P(809)	0.002772
		71	S(469)	0.0	F(456)	0.0	P(426)	0.0	T(299)	0.002772
		72	T(470)	0.0	L(455)	0.0	R(457)	0.0	Q(677)	0.002772
		73	E(471)	0.0	N(440)	0.0	N(460)	0.0	S(680)	0.002772
		74	L(455)	0.0	I(402)	0.0	K(424)	0.0	W(64)	0.002772
		75	Y(453)	0.0	D(442)	0.0	D(420)	0.0	D(1084)	0.002772
		76	A(435)	0.0	S(443)	0.0	D(428)	0.0	P(25)	0.002079
		77	Y(451)	0.0	K(444)	0.0	L(461)	0.0	A(67)	0.002079
		78	W(436)	0.0	V(445)	0.0	A(419)	0.0	W(258)	0.002079
		79	N(437)	0.0	G(446)	0.0	I(418)	0.0	I(1210)	0.002079
		80	D(405)	0.0	G(447)	0.0	K(462)	0.0	L(216)	0.002079
		81	N(439)	0.0	N(448)	0.0	K(417)	0.0	L(1141)	0.002079
		82	N(440)	0.0	Y(449)	0.0	P(463)	0.0	A(522)	0.002079
		83	L(441)	0.0	N(450)	0.0	F(464)	0.0	V(143)	0.002079
		84	D(442)	0.0	Y(451)	0.0	G(416)	0.0	L(517)	0.002079
		85	S(443)	0.0	L(452)	0.0	T(415)	0.0	I(1132)	0.002079
		86	K(444)	0.0	Y(453)	0.0	Q(414)	0.0	G(1219)	0.002079
		87	V(445)	0.0	R(454)	0.0	E(465)	0.0	L(54)	0.002079
		88	G(446)	0.0	R(403)	0.0	G(413)	0.0	G(1124)	0.002079
		89	G(447)	0.0	D(398)	0.0	D(427)	0.0	E(180)	0.002079
		90	N(448)	0.0	V(401)	0.0	F(456)	0.0	G(181)	0.002079
		91	Y(449)	0.0	Y(351)	0.0	F(429)	0.0	E(1258)	0.002079
		92	N(450)	0.0	A(344)	0.0	A(435)	0.0	A(890)	0.002079
		93	E(406)	0.0	T(345)	0.0	L(441)	0.0	P(715)	0.002079
		94	D(398)	0.0	R(346)	0.0	P(412)	0.0	H(1101)	0.002079
		95	G(404)	0.0	F(347)	0.0	S(438)	0.0	L(1200)	0.002079
		96	R(403)	0.0	A(348)	0.0	D(442)	0.0	T(22)	0.002079
		97	T(345)	0.0	S(349)	0.0	N(437)	0.0	T(20)	0.001386
		98	R(346)	0.0	V(350)	0.0	S(443)	0.0	C(1235)	0.001386
		99	F(347)	0.0	A(352)	0.0	K(444)	0.0	E(224)	0.001386

## Sheet: Australia (70-100%)
			Before	Initial	Middle	End
		1_127	0.000234468	0.00820291	0.00589372	0.00241943
		127_254	0.00013739	0.0052042	0.00891131	0.00375982
		254_381	8.47376e-05	0.000116079	0.000141449	8.85915e-07
Heatmap		381_508	0.00656922	0.00580394	0.00696245	0.00247791
		508_635	0.00777776	0.0108534	0.00583086	0.00124648
		635_762	0.000171943	0.00841572	0.00587801	0.00124648
		762_889	0.000108596	0.00038693	9.42996e-05	0
		889_1016	0.000109418	0.0035791	0.00278184	0.00123585
		1016_1143	0.000300284	0.00375322	0.00323762	5.31549e-06
		1143_1270	0.00012779	0.000189	9.21234e-05	5.19283e-06
			Before	Initial	Middle	Last
Pie		Not Mutant	0.0341657	0.0958231	0.429142	0.842372
		One Mutant	0.0985268	0.0859951	0.0139721	0
		Two Mutant	0.735973	0.120393	0	0
		Three Mutant	0.117647	0.108108	0.0179641	0
		Four Mutant and more	0.0136872	0.589681	0.538922	0.157628
Timeline			Before	Mutant	Initialize	Mutant	Middle	Mutant	Last	Mutant
		0	D(614)	0.961551	D(614)	0.985258	D(614)	0.988024	D(614)	0.999662
		1	S(477)	0.811618	N(501)	0.597052	P(681)	0.912176	P(681)	0.999437
		2	V(1068)	0.0233	P(681)	0.592138	L(452)	0.560878	T(478)	0.997412
		3	N(501)	0.016613	V(70)	0.515971	T(478)	0.437126	L(452)	0.992349
		4	T(632)	0.015568	H(69)	0.515971	F(157)	0.427146	F(157)	0.992349
		5	S(698)	0.008359	A(570)	0.5086	R(158)	0.42515	R(158)	0.992349
		6	A(930)	0.008254	D(1118)	0.506143	E(156)	0.42515	E(156)	0.992237
		7	E(1144)	0.00512	T(716)	0.506143	T(19)	0.423154	T(19)	0.992012
		8	T(778)	0.004911	S(982)	0.506143	D(950)	0.411178	D(950)	0.991337
		9	G(1124)	0.004806	Y(144)	0.503686	G(142)	0.403194	T(95)	0.980311
		10	A(222)	0.004702	N(439)	0.085995	N(501)	0.371257	G(142)	0.800968
		11	L(5)	0.004493	E(484)	0.063882	H(69)	0.347305	P(1162)	0.048042
		12	G(35)	0.004493	L(452)	0.058968	V(70)	0.347305	S(12)	0.044667
		13	S(254)	0.003866	W(152)	0.051597	Y(144)	0.335329	G(446)	0.013389
		14	V(320)	0.003657	L(18)	0.039312	A(570)	0.325349	S(813)	0.008326
		15	H(69)	0.003134	K(417)	0.031941	T(716)	0.325349	N(501)	0.008213
		16	D(80)	0.00303	S(13)	0.031941	D(1118)	0.325349	H(69)	0.007426
		17	T(1117)	0.002508	Q(677)	0.031941	S(982)	0.325349	Y(144)	0.007201
		18	S(12)	0.002403	D(138)	0.029484	T(95)	0.287425	V(70)	0.007201
		19	A(701)	0.002194	A(701)	0.027027	E(484)	0.179641	P(272)	0.006863
		20	V(70)	0.00209	D(215)	0.027027	E(154)	0.133733	V(16)	0.006526
		21	A(626)	0.001985	S(477)	0.027027	Q(1071)	0.123752	S(477)	0.006301
		22	G(261)	0.001881	G(142)	0.027027	H(1101)	0.107784	Q(613)	0.006076
		23	L(822)	0.001881	Q(675)	0.027027	A(222)	0.057884	E(484)	0.005851
		24	E(654)	0.001881	L(241)	0.02457	K(417)	0.043912	Y(145)	0.005738
		25	P(681)	0.001776	D(80)	0.02457	A(701)	0.041916	N(679)	0.005738
		26	L(455)	0.001776	A(243)	0.02457	A(243)	0.037924	A(67)	0.005513
		27	M(1229)	0.001672	L(242)	0.02457	D(80)	0.037924	S(375)	0.005401
		28	P(1263)	0.001567	A(222)	0.02457	L(242)	0.037924	D(796)	0.005401
		29	P(1112)	0.001567	H(655)	0.019656	D(215)	0.037924	Q(498)	0.005401
		30	V(1228)	0.001463	A(522)	0.017199	L(241)	0.037924	H(655)	0.005401
		31	A(623)	0.001463	A(67)	0.017199	N(439)	0.025948	G(339)	0.005288
		32	D(1118)	0.001358	A(845)	0.017199	Q(677)	0.025948	N(856)	0.005288
		33	Q(675)	0.001358	V(1176)	0.014742	L(18)	0.025948	Q(493)	0.005288
		34	T(716)	0.001358	T(19)	0.012285	S(155)	0.023952	S(371)	0.005288
		35	Q(677)	0.001358	T(95)	0.012285	K(77)	0.021956	S(373)	0.005288
		36	F(186)	0.001358	Q(52)	0.012285	A(67)	0.01996	Q(954)	0.005288
		37	A(570)	0.001358	R(190)	0.009828	D(138)	0.017964	N(969)	0.005288
		38	N(1192)	0.001254	T(1027)	0.009828	Y(449)	0.017964	Y(505)	0.005288
		39	E(583)	0.001254	F(157)	0.009828	W(152)	0.015968	N(764)	0.005288
		40	Y(144)	0.001149	F(888)	0.009828	W(258)	0.013972	K(417)	0.005288
		41	S(982)	0.001149	D(950)	0.009828	S(98)	0.013972	N(439)	0.005288
		42	E(619)	0.001045	L(141)	0.007371	L(176)	0.011976	L(981)	0.005176
		43	T(859)	0.001045	F(565)	0.007371	T(732)	0.011976	N(211)	0.005176
		44	L(18)	0.001045	F(140)	0.007371	S(12)	0.011976	L(5)	0.005176
		45	V(772)	0.001045	A(520)	0.007371	A(899)	0.00998	G(496)	0.005176
		46	S(98)	0.001045	E(154)	0.007371	Q(52)	0.00998	V(143)	0.005176
		47	V(1122)	0.001045	E(156)	0.007371	F(888)	0.00998	L(212)	0.005176
		48	R(847)	0.001045	L(212)	0.007371	S(247)	0.00998	T(547)	0.005176
		49	L(452)	0.00094	T(478)	0.007371	A(27)	0.00998	Q(779)	0.005176
		50	V(1176)	0.00094	A(1078)	0.007371	R(346)	0.00998	A(222)	0.004613
		51	A(1078)	0.000836	N(211)	0.007371	I(100)	0.007984	P(1263)	0.004613
		52	D(138)	0.000836	S(12)	0.007371	V(1264)	0.007984	V(1264)	0.003375
		53	S(13)	0.000836	Y(449)	0.007371	V(1104)	0.007984	Q(675)	0.00315
		54	N(439)	0.000836	G(769)	0.007371	T(250)	0.007984	K(356)	0.00315
		55	S(1097)	0.000836	T(20)	0.007371	G(1219)	0.007984	R(346)	0.0027
		56	M(153)	0.000836	Q(1071)	0.007371	L(5)	0.007984	A(1020)	0.002363
		57	T(274)	0.000836	P(26)	0.007371	C(1235)	0.007984	T(716)	0.00225
		58	N(481)	0.000731	R(158)	0.007371	V(1176)	0.007984	T(1116)	0.002138
		59	W(152)	0.000731	K(1191)	0.007371	L(699)	0.007984	A(570)	0.002138
		60	A(688)	0.000731	P(812)	0.007371	H(655)	0.007984	D(1118)	0.002138
		61	Q(926)	0.000731	A(1020)	0.004914	V(1094)	0.005988	A(653)	0.002025
		62	S(691)	0.000731	S(704)	0.004914	A(292)	0.005988	S(982)	0.002025
		63	P(812)	0.000627	V(127)	0.004914	M(153)	0.005988	C(1235)	0.002025
		64	D(808)	0.000627	I(712)	0.004914	S(94)	0.005988	E(1150)	0.002025
		65	V(1264)	0.000627	L(5)	0.004914	M(1237)	0.005988	Q(677)	0.001913
		66	P(631)	0.000627	D(936)	0.004914	R(246)	0.005988	W(258)	0.0018
		67	H(49)	0.000627	H(1101)	0.004914	T(20)	0.005988	S(1239)	0.0018
		68	P(26)	0.000627	M(1229)	0.004914	P(26)	0.005988	L(141)	0.001688
		69	R(21)	0.000627	H(49)	0.004914	H(49)	0.005988	D(111)	0.001688
		70	G(485)	0.000627	T(22)	0.004914	R(190)	0.005988	E(583)	0.001575
		71	A(845)	0.000627	S(884)	0.004914	K(1191)	0.005988	H(1101)	0.001575
		72	W(258)	0.000627	L(176)	0.004914	T(76)	0.005988	S(221)	0.001575
		73	T(22)	0.000522	N(440)	0.004914	T(1027)	0.005988	E(340)	0.001575
		74	G(446)	0.000522	H(146)	0.004914	D(839)	0.005988	S(691)	0.001575
		75	S(71)	0.000522	A(871)	0.004914	G(932)	0.005988	G(1124)	0.00135
		76	T(95)	0.000522	P(272)	0.002457	L(533)	0.003992	S(155)	0.001238
		77	S(255)	0.000522	A(264)	0.002457	G(413)	0.003992	A(27)	0.001238
		78	T(572)	0.000418	N(536)	0.002457	A(845)	0.003992	T(572)	0.001238
		79	R(765)	0.000418	P(521)	0.002457	I(712)	0.003992	G(75)	0.001125
		80	D(1163)	0.000418	R(102)	0.002457	G(261)	0.003992	D(138)	0.001013
		81	K(558)	0.000418	S(254)	0.002457	E(516)	0.003992	A(871)	0.001013
		82	H(1101)	0.000418	A(262)	0.002457	D(1153)	0.003992	S(1252)	0.001013
		83	D(574)	0.000418	E(180)	0.002457	V(171)	0.003992	I(692)	0.001013
		84	D(1146)	0.000418	R(214)	0.002457	A(871)	0.003992	S(680)	0.001013
		85	D(936)	0.000418	T(208)	0.002457	F(490)	0.003992	K(986)	0.0009
		86	K(1191)	0.000418	F(1052)	0.002457	S(221)	0.003992	V(213)	0.0009
		87	A(899)	0.000418	P(217)	0.002457	S(1239)	0.003992	L(118)	0.0009
		88	L(141)	0.000418	D(198)	0.002457	R(21)	0.003992	A(845)	0.0009
		89	Q(23)	0.000418	T(1066)	0.002457	L(461)	0.001996	Y(269)	0.0009
		90	S(256)	0.000418	D(796)	0.002457	V(1228)	0.001996	V(1228)	0.0009
		91	S(929)	0.000418	F(797)	0.002457	G(75)	0.001996	L(18)	0.000788
		92	S(50)	0.000418	H(245)	0.002457	A(879)	0.001996	L(54)	0.000788
		93	L(54)	0.000418	T(259)	0.002457	K(150)	0.001996	A(924)	0.000788
		94	A(1020)	0.000418	P(251)	0.002457	Q(218)	0.001996	G(1251)	0.000788
		95	Q(14)	0.000418	M(153)	0.002457	C(1250)	0.001996	S(939)	0.000788
		96	L(242)	0.000418	S(735)	0.002457	N(74)	0.001996	G(1219)	0.000788
		97	S(939)	0.000313	S(256)	0.002457	A(647)	0.001996	R(21)	0.000788
		98	V(367)	0.000313	T(732)	0.002457	L(1141)	0.001996	A(892)	0.000788
		99	A(243)	0.000313	Y(145)	0.002457	G(199)	0.001996	L(821)	0.000675

## Sheet: Bahrain (70-100%)
			Before	Initial	Middle	End
		1_127	0.000595514	0.0131234	0.00455145	0.00471459
		127_254	0.000330841	0.00699913	0.00655409	0.00899264
		254_381	0.000132336	0	0	3.81969e-05
Heatmap		381_508	0.000330841	0.00699913	0.00509763	0.00580593
		508_635	0.00688149	0.0113736	0.00405079	0.00301755
		635_762	0.000264673	0.0113736	0.00395977	0.00294662
		762_889	6.61682e-05	0	0	1.09134e-05
		889_1016	0	0.00524934	0.00204815	0.00212266
		1016_1143	0.000198505	0.00524934	0.00136544	0.000103677
		1143_1270	0.000258565	0	0.000355714	0.0002079
Pie			Before	Initial	Middle	Last
		Not Mutant	0.10084	0.111111	0.583815	0.63271
		One Mutant	0.672269	0	0	0
		Two Mutant	0.201681	0	0.0115607	0
		Three Mutant	0.0252101	0	0.00578035	0
		Four Mutant and more	0	0.888889	0.398844	0.36729
Timeline			Before	Mutant	Initialize	Mutant	Middle	Mutant	Last	Mutant
		0	D(614)	0.865546	N(501)	1.0	D(614)	0.99422	D(614)	1.0
		1	E(484)	0.02521	H(69)	0.888889	P(681)	0.947977	P(681)	0.999307
		2	S(689)	0.02521	V(70)	0.888889	L(452)	0.739884	L(452)	0.996535
		3	E(156)	0.016807	D(614)	0.888889	F(157)	0.716763	T(478)	0.995842
		4	L(5)	0.016807	D(1118)	0.777778	T(19)	0.699422	R(158)	0.995842
		5	M(177)	0.016807	P(681)	0.777778	E(156)	0.687861	E(156)	0.995842
		6	R(78)	0.008403	S(982)	0.777778	T(478)	0.687861	T(19)	0.995842
		7	E(154)	0.008403	T(716)	0.777778	R(158)	0.687861	F(157)	0.995842
		8	Q(675)	0.008403	A(570)	0.777778	D(950)	0.618497	D(950)	0.866251
		9	S(459)	0.008403	Y(144)	0.777778	A(222)	0.526012	T(95)	0.45045
		10	G(75)	0.008403	H(146)	0.111111	V(1264)	0.491329	A(222)	0.280665
		11	N(1158)	0.008403	G(142)	0.111111	N(501)	0.236994	V(1264)	0.241164
		12	T(76)	0.008403	H(655)	0.111111	H(69)	0.213873	T(29)	0.12474
		13	S(255)	0.008403	H(49)	0.111111	V(70)	0.208092	T(250)	0.122661
		14	L(452)	0.008403	F(157)	0.111111	Y(144)	0.208092	G(446)	0.087318
		15	W(64)	0.008403	G(413)	0.0	T(716)	0.202312	G(142)	0.040887
		16	D(1163)	0.008403	T(430)	0.0	D(1118)	0.202312	S(255)	0.038808
		17	L(1063)	0.008403	D(405)	0.0	S(982)	0.196532	Y(248)	0.033264
		18	A(871)	0.008403	L(425)	0.0	A(570)	0.190751	I(434)	0.031185
		19	E(1092)	0.008403	P(426)	0.0	T(95)	0.132948	D(1118)	0.024948
		20	H(49)	0.008403	D(427)	0.0	E(484)	0.052023	I(1216)	0.022176
		21	D(1146)	0.008403	D(428)	0.0	Q(1071)	0.046243	G(1167)	0.021483
		22	H(1101)	0.008403	F(429)	0.0	E(154)	0.040462	I(850)	0.018711
		23	R(102)	0.008403	G(431)	0.0	G(142)	0.034682	E(484)	0.018018
		24	V(1264)	0.008403	Y(423)	0.0	H(49)	0.028902	T(572)	0.015246
		25	I(358)	0.008403	C(432)	0.0	K(854)	0.017341	Q(613)	0.014553
		26	V(127)	0.008403	V(433)	0.0	A(288)	0.017341	E(583)	0.014553
		27	L(513)	0.008403	I(434)	0.0	N(679)	0.017341	L(293)	0.012474
		28	D(427)	0.0	A(435)	0.0	S(12)	0.017341	V(1104)	0.011781
		29	P(426)	0.0	G(404)	0.0	H(1101)	0.017341	S(12)	0.011088
		30	T(430)	0.0	W(436)	0.0	D(1084)	0.011561	E(1202)	0.010395
		31	G(431)	0.0	K(424)	0.0	E(583)	0.011561	Y(144)	0.009009
		32	D(428)	0.0	E(406)	0.0	L(5)	0.011561	A(348)	0.007623
		33	L(425)	0.0	Q(414)	0.0	P(251)	0.011561	A(688)	0.00693
		34	K(424)	0.0	A(411)	0.0	A(522)	0.011561	D(936)	0.00693
		35	F(429)	0.0	T(415)	0.0	D(80)	0.011561	N(501)	0.00693
		36	T(1273)	0.0	G(416)	0.0	L(938)	0.011561	Y(145)	0.006237
		37	Y(423)	0.0	K(417)	0.0	G(1124)	0.011561	V(1176)	0.006237
		38	Q(414)	0.0	I(418)	0.0	L(54)	0.011561	D(80)	0.006237
		39	V(407)	0.0	P(412)	0.0	D(138)	0.00578	A(1020)	0.006237
		40	R(408)	0.0	A(419)	0.0	S(680)	0.00578	D(178)	0.006237
		41	Q(409)	0.0	I(410)	0.0	E(1207)	0.00578	L(5)	0.005544
		42	I(410)	0.0	N(422)	0.0	G(75)	0.00578	V(70)	0.004851
		43	A(411)	0.0	N(437)	0.0	A(713)	0.00578	L(1265)	0.004851
		44	P(412)	0.0	D(420)	0.0	V(382)	0.00578	A(942)	0.004851
		45	G(413)	0.0	Q(409)	0.0	I(128)	0.00578	D(1165)	0.004851
		46	T(415)	0.0	R(408)	0.0	T(739)	0.00578	T(859)	0.004158
		47	N(422)	0.0	V(407)	0.0	Q(677)	0.00578	R(190)	0.004158
		48	G(416)	0.0	Y(421)	0.0	A(701)	0.00578	F(490)	0.004158
		49	K(417)	0.0	T(1273)	0.0	P(1162)	0.00578	V(1228)	0.004158
		50	I(418)	0.0	L(441)	0.0	D(1153)	0.00578	T(676)	0.004158
		51	V(433)	0.0	S(438)	0.0	I(1114)	0.00578	L(18)	0.004158
		52	A(419)	0.0	R(466)	0.0	L(226)	0.00578	V(308)	0.004158
		53	D(420)	0.0	S(459)	0.0	N(439)	0.00578	D(253)	0.004158
		54	Y(421)	0.0	N(460)	0.0	T(1120)	0.00578	H(69)	0.003465
		55	C(432)	0.0	L(461)	0.0	K(113)	0.00578	M(153)	0.003465
		56	S(438)	0.0	K(462)	0.0	Q(52)	0.00578	D(215)	0.003465
		57	I(434)	0.0	P(463)	0.0	V(1228)	0.00578	G(769)	0.003465
		58	R(454)	0.0	F(464)	0.0	H(655)	0.00578	A(879)	0.003465
		59	F(456)	0.0	E(465)	0.0	D(936)	0.00578	R(346)	0.003465
		60	R(457)	0.0	D(467)	0.0	L(303)	0.00578	N(703)	0.003465
		61	K(458)	0.0	N(439)	0.0	F(32)	0.00578	A(27)	0.003465
		62	N(460)	0.0	I(468)	0.0	F(490)	0.00578	P(1263)	0.003465
		63	L(461)	0.0	S(469)	0.0	Q(173)	0.00578	A(570)	0.002772
		64	K(462)	0.0	T(470)	0.0	L(18)	0.00578	I(128)	0.002772
		65	P(463)	0.0	E(471)	0.0	K(458)	0.0	S(982)	0.002772
		66	F(464)	0.0	I(472)	0.0	L(425)	0.0	M(731)	0.002772
		67	E(465)	0.0	Y(473)	0.0	S(459)	0.0	Q(183)	0.002772
		68	R(466)	0.0	Q(474)	0.0	Y(423)	0.0	T(716)	0.002772
		69	D(467)	0.0	K(458)	0.0	N(422)	0.0	I(68)	0.002772
		70	I(468)	0.0	R(457)	0.0	Y(421)	0.0	P(809)	0.002772
		71	S(469)	0.0	F(456)	0.0	P(426)	0.0	T(299)	0.002772
		72	T(470)	0.0	L(455)	0.0	R(457)	0.0	Q(677)	0.002772
		73	E(471)	0.0	N(440)	0.0	N(460)	0.0	S(680)	0.002772
		74	L(455)	0.0	I(402)	0.0	K(424)	0.0	W(64)	0.002772
		75	Y(453)	0.0	D(442)	0.0	D(420)	0.0	D(1084)	0.002772
		76	A(435)	0.0	S(443)	0.0	D(428)	0.0	P(25)	0.002079
		77	Y(451)	0.0	K(444)	0.0	L(461)	0.0	A(67)	0.002079
		78	W(436)	0.0	V(445)	0.0	A(419)	0.0	W(258)	0.002079
		79	N(437)	0.0	G(446)	0.0	I(418)	0.0	I(1210)	0.002079
		80	D(405)	0.0	G(447)	0.0	K(462)	0.0	L(216)	0.002079
		81	N(439)	0.0	N(448)	0.0	K(417)	0.0	L(1141)	0.002079
		82	N(440)	0.0	Y(449)	0.0	P(463)	0.0	A(522)	0.002079
		83	L(441)	0.0	N(450)	0.0	F(464)	0.0	V(143)	0.002079
		84	D(442)	0.0	Y(451)	0.0	G(416)	0.0	L(517)	0.002079
		85	S(443)	0.0	L(452)	0.0	T(415)	0.0	I(1132)	0.002079
		86	K(444)	0.0	Y(453)	0.0	Q(414)	0.0	G(1219)	0.002079
		87	V(445)	0.0	R(454)	0.0	E(465)	0.0	L(54)	0.002079
		88	G(446)	0.0	R(403)	0.0	G(413)	0.0	G(1124)	0.002079
		89	G(447)	0.0	D(398)	0.0	D(427)	0.0	E(180)	0.002079
		90	N(448)	0.0	V(401)	0.0	F(456)	0.0	G(181)	0.002079
		91	Y(449)	0.0	Y(351)	0.0	F(429)	0.0	E(1258)	0.002079
		92	N(450)	0.0	A(344)	0.0	A(435)	0.0	A(890)	0.002079
		93	E(406)	0.0	T(345)	0.0	L(441)	0.0	P(715)	0.002079
		94	D(398)	0.0	R(346)	0.0	P(412)	0.0	H(1101)	0.002079
		95	G(404)	0.0	F(347)	0.0	S(438)	0.0	L(1200)	0.002079
		96	R(403)	0.0	A(348)	0.0	D(442)	0.0	T(22)	0.002079
		97	T(345)	0.0	S(349)	0.0	N(437)	0.0	T(20)	0.001386
		98	R(346)	0.0	V(350)	0.0	S(443)	0.0	C(1235)	0.001386
		99	F(347)	0.0	A(352)	0.0	K(444)	0.0	E(224)	0.001386

## Sheet: Belgium (70-100%)
			Before	Initial	Middle	End
		1_127	0.00227353	0.00932657	0.00863467	0.00359706
		127_254	0.00112576	0.00498781	0.00473276	0.0122251
		254_381	0.000242132	0.000167602	2.05746e-05	1.48324e-05
Heatmap		381_508	0.00151883	0.00505025	0.0046311	0.00651063
		508_635	0.00779855	0.0104858	0.00861652	0.00335213
		635_762	0.000308168	0.0086348	0.008556	0.00335694
		762_889	0.000276723	0.000146241	2.36003e-05	1.80394e-05
		889_1016	0.00011006	0.0042755	0.00439449	0.00322385
		1016_1143	0.000308168	0.00432069	0.00422082	7.01534e-05
		1143_1270	0.000620546	0.000156511	1.24146e-05	1.99729e-05
			Before	Initial	Middle	Last
Pie		Not Mutant	0.0319489	0.208159	0.436136	0.582731
		One Mutant	0.413339	0.0105384	0.000153704	0
		Two Mutant	0.379792	0.137104	0.00107593	0
		Three Mutant	0.0970447	0.067091	0.00115278	0
		Four Mutant and more	0.0778754	0.577108	0.561482	0.417269
Timeline			Before	Mutant	Initialize	Mutant	Middle	Mutant	Last	Mutant
		0	D(614)	0.966054	D(614)	0.995618	D(614)	0.998232	D(614)	0.999949
		1	S(98)	0.153355	N(501)	0.744783	N(501)	0.940978	P(681)	0.994654
		2	S(477)	0.132188	P(681)	0.700334	P(681)	0.906702	T(478)	0.977599
		3	A(222)	0.103834	H(69)	0.699499	V(70)	0.865432	F(157)	0.975257
		4	H(69)	0.045128	V(70)	0.69929	H(69)	0.865278	R(158)	0.975206
		5	V(70)	0.045128	T(716)	0.695639	T(716)	0.862127	L(452)	0.975104
		6	S(1252)	0.041134	D(1118)	0.692091	A(570)	0.86205	E(156)	0.973984
		7	N(439)	0.037141	S(982)	0.692091	D(1118)	0.860437	D(950)	0.967264
		8	P(681)	0.011182	A(570)	0.691882	S(982)	0.86036	T(19)	0.958558
		9	A(846)	0.010783	Y(144)	0.687083	Y(144)	0.845527	G(142)	0.822116
		10	N(501)	0.010383	S(98)	0.072934	E(484)	0.090609	T(95)	0.311374
		11	Y(144)	0.010383	A(222)	0.070117	T(1027)	0.081617	A(222)	0.115772
		12	D(1118)	0.010383	E(484)	0.061248	L(18)	0.080157	T(250)	0.041798
		13	S(982)	0.010383	S(477)	0.060518	T(20)	0.079849	T(29)	0.041696
		14	A(570)	0.010383	L(18)	0.057909	K(417)	0.079619	Q(613)	0.03854
		15	T(716)	0.010383	K(417)	0.050396	D(138)	0.079311	T(299)	0.036911
		16	L(5)	0.009185	D(138)	0.047997	P(26)	0.078543	P(251)	0.030598
		17	P(272)	0.008786	T(1027)	0.039754	H(655)	0.078082	N(501)	0.023826
		18	A(262)	0.008387	H(655)	0.037563	R(190)	0.076775	Q(677)	0.022808
		19	C(1235)	0.008387	V(1176)	0.036206	V(1176)	0.076545	V(70)	0.021332
		20	N(87)	0.008387	T(20)	0.036206	L(5)	0.07201	H(69)	0.02123
		21	A(1078)	0.00639	P(26)	0.035893	L(452)	0.04711	Y(144)	0.021128
		22	D(1084)	0.00639	R(190)	0.035267	E(156)	0.045112	A(570)	0.018074
		23	Q(675)	0.00639	L(5)	0.033911	T(478)	0.045112	T(716)	0.018074
		24	V(445)	0.004792	D(80)	0.017634	F(157)	0.044651	D(1118)	0.017768
		25	T(723)	0.004792	V(16)	0.01659	R(158)	0.044574	I(850)	0.017768
		26	E(583)	0.004393	A(701)	0.016173	D(950)	0.044036	S(982)	0.017768
		27	V(3)	0.003994	D(215)	0.015025	T(19)	0.038657	R(21)	0.017208
		28	A(845)	0.003994	A(243)	0.014608	G(142)	0.030203	D(178)	0.016699
		29	V(1228)	0.003994	L(242)	0.014608	A(222)	0.017983	L(5)	0.015324
		30	G(75)	0.003594	L(241)	0.014608	T(95)	0.016831	Y(145)	0.013746
		31	P(1263)	0.003594	N(439)	0.01106	S(704)	0.013603	T(719)	0.013542
		32	T(73)	0.003594	S(704)	0.010017	V(16)	0.012604	L(1265)	0.011506
		33	D(198)	0.003195	V(1122)	0.007721	A(520)	0.010529	G(181)	0.009266
		34	T(859)	0.003195	L(452)	0.00626	S(94)	0.009991	E(484)	0.008859
		35	V(6)	0.003195	A(262)	0.006156	R(21)	0.009453	T(791)	0.008808
		36	D(138)	0.003195	V(1228)	0.005634	S(98)	0.008607	P(1263)	0.00784
		37	A(1020)	0.003195	Q(675)	0.005113	A(701)	0.008223	G(446)	0.007688
		38	T(208)	0.003195	T(95)	0.005008	Q(677)	0.007839	W(258)	0.007433
		39	E(780)	0.002796	D(936)	0.004695	V(1122)	0.005687	A(27)	0.00728
		40	V(1104)	0.002796	A(520)	0.004487	S(640)	0.005533	A(67)	0.007178
		41	A(852)	0.002796	Q(677)	0.004382	W(152)	0.005303	T(572)	0.006975
		42	K(1073)	0.002796	N(440)	0.004278	I(210)	0.005226	V(1264)	0.006822
		43	G(257)	0.002396	P(272)	0.004278	S(939)	0.005226	H(655)	0.006822
		44	D(80)	0.002396	S(939)	0.004278	D(936)	0.004611	K(417)	0.006211
		45	I(770)	0.002396	S(1252)	0.004174	H(1083)	0.004381	L(18)	0.005957
		46	D(178)	0.002396	T(208)	0.004069	S(12)	0.004381	S(221)	0.005906
		47	D(1153)	0.002396	T(1116)	0.003965	D(80)	0.004304	D(1259)	0.0056
		48	D(1163)	0.002396	G(257)	0.003861	N(440)	0.004304	S(477)	0.005397
		49	R(408)	0.001997	N(148)	0.003548	A(879)	0.00415	V(1104)	0.005193
		50	K(1205)	0.001997	I(210)	0.003443	T(572)	0.00415	G(1219)	0.004938
		51	W(152)	0.001997	A(846)	0.003443	A(67)	0.004073	D(215)	0.004837
		52	A(520)	0.001997	G(769)	0.003443	A(411)	0.003919	N(679)	0.004837
		53	E(1150)	0.001597	Q(613)	0.003339	E(1144)	0.003766	W(152)	0.004684
		54	T(95)	0.001597	S(940)	0.00313	E(96)	0.003689	P(26)	0.004684
		55	G(1167)	0.001597	T(719)	0.002922	F(490)	0.003689	A(684)	0.004531
		56	S(939)	0.001597	W(152)	0.002922	S(680)	0.003535	A(845)	0.004327
		57	P(812)	0.001597	G(1219)	0.002713	T(618)	0.003535	C(1247)	0.004073
		58	R(1185)	0.001597	P(809)	0.002609	A(27)	0.003458	T(20)	0.004073
		59	L(452)	0.001597	V(1264)	0.002609	T(1116)	0.003458	V(1176)	0.004022
		60	A(706)	0.001597	Q(1071)	0.002609	H(146)	0.003458	T(859)	0.003717
		61	C(1250)	0.001597	S(640)	0.002504	A(845)	0.003458	D(138)	0.003615
		62	M(153)	0.001597	A(67)	0.002504	D(215)	0.003381	T(1027)	0.003513
		63	Q(613)	0.001597	A(653)	0.002295	A(1020)	0.003305	T(547)	0.003411
		64	P(26)	0.001597	T(478)	0.002295	P(809)	0.003228	S(929)	0.00336
		65	Q(218)	0.001597	H(1101)	0.002295	A(243)	0.003151	D(80)	0.003309
		66	Q(677)	0.001597	P(812)	0.002295	G(1219)	0.003151	D(796)	0.003258
		67	A(1070)	0.001597	G(476)	0.002191	D(843)	0.003074	E(1150)	0.003258
		68	K(1191)	0.001198	S(12)	0.002087	G(181)	0.003074	S(680)	0.003207
		69	L(54)	0.001198	F(888)	0.002087	A(93)	0.003074	P(1162)	0.003207
		70	P(384)	0.001198	S(205)	0.001982	L(242)	0.002997	I(1169)	0.003207
		71	A(1026)	0.001198	P(1162)	0.001982	L(241)	0.002997	N(211)	0.003157
		72	A(27)	0.001198	D(796)	0.001878	E(583)	0.002997	R(190)	0.003106
		73	Q(414)	0.001198	L(368)	0.001878	E(471)	0.00292	S(373)	0.003055
		74	A(688)	0.001198	A(845)	0.001878	S(477)	0.00292	V(143)	0.003055
		75	I(197)	0.001198	V(785)	0.001878	W(258)	0.002844	S(375)	0.0028
		76	M(1229)	0.001198	A(688)	0.001774	V(1228)	0.002844	Q(493)	0.0028
		77	D(215)	0.001198	A(1078)	0.001774	H(49)	0.002844	S(254)	0.0028
		78	E(484)	0.001198	S(1097)	0.001774	P(251)	0.002767	L(212)	0.0028
		79	Q(1071)	0.001198	A(1020)	0.001669	R(346)	0.002767	Q(498)	0.002749
		80	N(603)	0.001198	T(19)	0.001669	T(961)	0.00269	N(856)	0.002749
		81	A(1087)	0.001198	H(245)	0.001669	Q(779)	0.002613	G(496)	0.002749
		82	T(307)	0.001198	S(943)	0.001669	K(795)	0.002613	G(339)	0.002749
		83	A(163)	0.000799	Y(508)	0.001669	H(245)	0.002613	Y(505)	0.002749
		84	P(1079)	0.000799	V(6)	0.001565	S(494)	0.002613	N(764)	0.002749
		85	L(176)	0.000799	T(1006)	0.001565	S(940)	0.002613	T(1116)	0.002749
		86	L(189)	0.000799	N(603)	0.001565	A(890)	0.002536	A(1078)	0.002749
		87	R(190)	0.000799	A(93)	0.001461	K(1086)	0.002459	N(969)	0.002749
		88	S(255)	0.000799	F(157)	0.001461	A(899)	0.002382	S(371)	0.002749
		89	T(299)	0.000799	T(961)	0.001461	L(216)	0.002306	E(1202)	0.002749
		90	L(922)	0.000799	I(1132)	0.001461	L(938)	0.002229	N(439)	0.002749
		91	E(281)	0.000799	V(622)	0.001461	S(205)	0.002229	L(981)	0.002749
		92	L(118)	0.000799	D(843)	0.001461	T(307)	0.002152	Q(954)	0.002749
		93	S(254)	0.000799	D(1199)	0.001356	T(33)	0.002075	L(54)	0.002647
		94	G(1124)	0.000799	Q(52)	0.001356	M(1237)	0.001921	K(795)	0.002546
		95	D(950)	0.000799	V(367)	0.001356	V(127)	0.001921	S(704)	0.002495
		96	A(871)	0.000799	A(522)	0.001356	G(946)	0.001921	N(354)	0.002495
		97	A(260)	0.000799	E(583)	0.001356	T(323)	0.001768	G(1124)	0.002495
		98	W(258)	0.000799	A(27)	0.001356	L(922)	0.001768	S(939)	0.002444
		99	R(237)	0.000799	T(572)	0.001252	S(256)	0.001768	T(376)	0.002393

## Sheet: Brunei (70-100%)
			Before	Initial	Middle	End
		1_127	0	0.015748
		127_254	0.00787402	0
		254_381	0	0
Heatmap		381_508	0	0
		508_635	0.00787402	0.00787402
		635_762	0	0
		762_889	0.00787402	0
		889_1016	0	0
		1016_1143	0	0
		1143_1270	0	0
			Before	Initial	Middle	Last
Pie		Not Mutant	0	0		1
		One Mutant	0	0		0
		Two Mutant	0	0		0
		Three Mutant	1	1		0
		Four Mutant and more	0	0		0
Timeline			Before	Mutant	Initialize	Mutant	Middle	Mutant	Last	Mutant
		0	D(614)	1.0	T(20)	1.0	T(1273)	nan	D(614)	1.0
		1	D(138)	1.0	D(614)	1.0	D(427)	nan	T(478)	1.0
		2	V(826)	1.0	L(5)	1.0	D(420)	nan	P(681)	1.0
		3	D(427)	0.0	T(1273)	0.0	Y(421)	nan	D(950)	1.0
		4	Y(421)	0.0	P(426)	0.0	N(422)	nan	R(158)	1.0
		5	N(422)	0.0	D(420)	0.0	Y(423)	nan	F(157)	1.0
		6	Y(423)	0.0	Y(421)	0.0	K(424)	nan	E(156)	1.0
		7	K(424)	0.0	N(422)	0.0	L(425)	nan	T(19)	1.0
		8	L(425)	0.0	Y(423)	0.0	P(426)	nan	G(142)	1.0
		9	P(426)	0.0	K(424)	0.0	D(428)	nan	L(452)	1.0
		10	T(1273)	0.0	L(425)	0.0	I(418)	nan	A(222)	0.790123
		11	D(420)	0.0	D(427)	0.0	F(429)	nan	M(1237)	0.765432
		12	F(429)	0.0	I(418)	0.0	T(430)	nan	V(1264)	0.222222
		13	T(430)	0.0	D(428)	0.0	G(431)	nan	G(446)	0.08642
		14	G(431)	0.0	F(429)	0.0	C(432)	nan	V(6)	0.037037
		15	C(432)	0.0	T(430)	0.0	V(433)	nan	G(339)	0.024691
		16	V(433)	0.0	G(431)	0.0	I(434)	nan	V(83)	0.024691
		17	I(434)	0.0	C(432)	0.0	A(435)	nan	A(123)	0.024691
		18	A(435)	0.0	V(433)	0.0	A(419)	nan	Q(1180)	0.012346
		19	D(428)	0.0	I(434)	0.0	K(417)	nan	Y(265)	0.012346
		20	A(419)	0.0	A(435)	0.0	N(437)	nan	D(808)	0.012346
		21	N(437)	0.0	A(419)	0.0	V(407)	nan	T(323)	0.012346
		22	I(418)	0.0	K(417)	0.0	F(400)	nan	N(148)	0.012346
		23	V(401)	0.0	N(437)	0.0	V(401)	nan	V(483)	0.012346
		24	I(402)	0.0	V(407)	0.0	I(402)	nan	F(342)	0.0
		25	R(403)	0.0	F(400)	0.0	R(403)	nan	V(445)	0.0
		26	G(404)	0.0	V(401)	0.0	G(404)	nan	T(430)	0.0
		27	D(405)	0.0	I(402)	0.0	D(405)	nan	G(431)	0.0
		28	E(406)	0.0	R(403)	0.0	E(406)	nan	C(432)	0.0
		29	V(407)	0.0	G(404)	0.0	R(408)	nan	V(433)	0.0
		30	R(408)	0.0	D(405)	0.0	G(416)	nan	I(434)	0.0
		31	Q(409)	0.0	E(406)	0.0	Q(409)	nan	A(435)	0.0
		32	I(410)	0.0	R(408)	0.0	I(410)	nan	W(436)	0.0
		33	A(411)	0.0	G(416)	0.0	A(411)	nan	N(437)	0.0
		34	P(412)	0.0	Q(409)	0.0	P(412)	nan	L(335)	0.0
		35	G(413)	0.0	I(410)	0.0	G(413)	nan	S(438)	0.0
		36	Q(414)	0.0	A(411)	0.0	Q(414)	nan	N(439)	0.0
		37	T(415)	0.0	P(412)	0.0	T(415)	nan	N(440)	0.0
		38	G(416)	0.0	G(413)	0.0	W(436)	nan	L(441)	0.0
		39	K(417)	0.0	Q(414)	0.0	S(438)	nan	D(442)	0.0
		40	W(436)	0.0	T(415)	0.0	D(398)	nan	S(443)	0.0
		41	N(439)	0.0	W(436)	0.0	D(467)	nan	F(429)	0.0
		42	S(438)	0.0	N(439)	0.0	N(460)	nan	D(428)	0.0
		43	R(466)	0.0	S(438)	0.0	L(461)	nan	D(427)	0.0
		44	S(459)	0.0	D(467)	0.0	K(462)	nan	A(419)	0.0
		45	N(460)	0.0	N(460)	0.0	P(463)	nan	G(413)	0.0
		46	L(461)	0.0	L(461)	0.0	F(464)	nan	Q(414)	0.0
		47	K(462)	0.0	K(462)	0.0	E(465)	nan	T(415)	0.0
		48	P(463)	0.0	P(463)	0.0	R(466)	nan	G(416)	0.0
		49	F(464)	0.0	F(464)	0.0	I(468)	nan	K(417)	0.0
		50	E(465)	0.0	E(465)	0.0	K(458)	nan	I(418)	0.0
		51	D(467)	0.0	R(466)	0.0	S(469)	nan	D(420)	0.0
		52	S(399)	0.0	I(468)	0.0	T(470)	nan	P(426)	0.0
		53	I(468)	0.0	K(458)	0.0	E(471)	nan	Y(421)	0.0
		54	S(469)	0.0	S(469)	0.0	I(472)	nan	N(422)	0.0
		55	T(470)	0.0	T(470)	0.0	Y(473)	nan	C(336)	0.0
		56	E(471)	0.0	E(471)	0.0	Q(474)	nan	Y(423)	0.0
		57	I(472)	0.0	I(472)	0.0	A(475)	nan	K(424)	0.0
		58	Y(473)	0.0	Y(473)	0.0	S(459)	nan	L(425)	0.0
		59	Q(474)	0.0	Q(474)	0.0	R(457)	nan	K(444)	0.0
		60	K(458)	0.0	A(475)	0.0	N(439)	nan	N(334)	0.0
		61	R(457)	0.0	S(459)	0.0	G(447)	nan	A(411)	0.0
		62	F(456)	0.0	R(457)	0.0	N(440)	nan	G(447)	0.0
		63	L(455)	0.0	D(398)	0.0	L(441)	nan	P(463)	0.0
		64	N(440)	0.0	G(447)	0.0	D(442)	nan	F(464)	0.0
		65	L(441)	0.0	N(440)	0.0	S(443)	nan	E(465)	0.0
		66	D(442)	0.0	L(441)	0.0	K(444)	nan	R(466)	0.0
		67	S(443)	0.0	D(442)	0.0	V(445)	nan	F(329)	0.0
		68	K(444)	0.0	S(443)	0.0	G(446)	nan	R(328)	0.0
		69	V(445)	0.0	K(444)	0.0	N(448)	nan	V(327)	0.0
		70	G(446)	0.0	V(445)	0.0	F(456)	nan	D(467)	0.0
		71	G(447)	0.0	G(446)	0.0	Y(449)	nan	I(326)	0.0
		72	N(448)	0.0	N(448)	0.0	N(450)	nan	I(468)	0.0
		73	Y(449)	0.0	F(456)	0.0	Y(451)	nan	S(469)	0.0
		74	N(450)	0.0	Y(449)	0.0	L(452)	nan	T(470)	0.0
		75	Y(451)	0.0	N(450)	0.0	Y(453)	nan	E(471)	0.0
		76	L(452)	0.0	Y(451)	0.0	R(454)	nan	S(325)	0.0
		77	Y(453)	0.0	L(452)	0.0	L(455)	nan	I(472)	0.0
		78	R(454)	0.0	Y(453)	0.0	S(399)	nan	K(462)	0.0
		79	F(400)	0.0	R(454)	0.0	A(397)	nan	L(461)	0.0
		80	D(398)	0.0	L(455)	0.0	Y(636)	nan	P(330)	0.0
		81	G(476)	0.0	S(399)	0.0	F(347)	nan	R(454)	0.0
		82	A(348)	0.0	Y(396)	0.0	E(340)	nan	N(448)	0.0
		83	V(341)	0.0	A(397)	0.0	V(341)	nan	Y(449)	0.0
		84	F(342)	0.0	A(348)	0.0	F(342)	nan	N(450)	0.0
		85	N(343)	0.0	V(341)	0.0	N(343)	nan	Y(451)	0.0
		86	A(344)	0.0	F(342)	0.0	A(344)	nan	T(333)	0.0
		87	T(345)	0.0	N(343)	0.0	T(345)	nan	Y(453)	0.0
		88	R(346)	0.0	A(344)	0.0	R(346)	nan	L(455)	0.0
		89	F(347)	0.0	T(345)	0.0	A(348)	nan	N(331)	0.0
		90	S(349)	0.0	R(346)	0.0	F(338)	nan	I(332)	0.0
		91	G(339)	0.0	F(347)	0.0	S(349)	nan	F(456)	0.0
		92	V(350)	0.0	S(349)	0.0	V(350)	nan	R(457)	0.0
		93	Y(351)	0.0	G(339)	0.0	Y(351)	nan	K(458)	0.0
		94	A(352)	0.0	V(350)	0.0	A(352)	nan	S(459)	0.0
		95	W(353)	0.0	Y(351)	0.0	W(353)	nan	N(460)	0.0
		96	N(354)	0.0	A(352)	0.0	N(354)	nan	P(412)	0.0
		97	R(355)	0.0	W(353)	0.0	R(355)	nan	I(410)	0.0
		98	K(356)	0.0	N(354)	0.0	G(339)	nan	N(343)	0.0
		99	E(340)	0.0	R(355)	0.0	P(337)	nan	T(376)	0.0

## Sheet: Cambodia (70-100%)
			Before	Initial	Middle	End
		1_127	0	0.0150322	0.0112867	0.00610663
		127_254	0.00501074	0.00751611	0.00537645	0.00786183
		254_381	0.00536865	0	0	1.82833e-05
Heatmap		381_508	0.00143164	0.00751611	0.00724486	0.00846518
		508_635	0.00751611	0.0150322	0.0114964	0.00593598
		635_762	0.00501074	0.0146743	0.0113821	0.0059177
		762_889	0	0	7.62617e-05	1.21889e-05
		889_1016	0.00035791	0.00751611	0.00610093	0.0048268
		1016_1143	0	0.0071582	0.00526205	0.00112747
		1143_1270	0	0	3.72509e-05	0.000184568
			Before	Initial	Middle	Last
Pie		Not Mutant	0.0454545	0	0.198547	0.385449
		One Mutant	0.0454545	0	0	0
		Two Mutant	0.181818	0.0454545	0.0145278	0
		Three Mutant	0.181818	0	0.0121065	0
		Four Mutant and more	0.545455	0.954545	0.774818	0.614551
Timeline			Before	Mutant	Initialize	Mutant	Middle	Mutant	Last	Mutant
		0	Q(613)	0.636364	D(614)	1.0	D(614)	1.0	D(614)	1.0
		1	P(681)	0.636364	P(681)	0.954545	P(681)	0.978208	P(681)	0.996904
		2	V(367)	0.636364	H(69)	0.909091	N(501)	0.859564	L(452)	0.680341
		3	F(157)	0.545455	T(716)	0.909091	D(1118)	0.859564	D(950)	0.680341
		4	D(614)	0.318182	A(570)	0.909091	T(716)	0.857143	T(19)	0.660217
		5	S(477)	0.181818	Y(144)	0.909091	A(570)	0.857143	T(478)	0.650155
		6	M(153)	0.045455	N(501)	0.909091	S(982)	0.857143	G(142)	0.43808
		7	Q(895)	0.045455	V(70)	0.909091	H(69)	0.857143	F(157)	0.414861
		8	P(230)	0.045455	S(982)	0.909091	V(70)	0.857143	E(156)	0.414861
		9	N(370)	0.045455	D(1118)	0.909091	Y(144)	0.857143	R(158)	0.414087
		10	T(430)	0.0	L(452)	0.045455	L(452)	0.113801	T(716)	0.318885
		11	G(431)	0.0	P(26)	0.045455	T(19)	0.11138	V(70)	0.318885
		12	D(420)	0.0	W(152)	0.045455	T(478)	0.11138	N(501)	0.318111
		13	F(429)	0.0	Q(935)	0.045455	D(950)	0.11138	H(69)	0.318111
		14	D(428)	0.0	S(13)	0.045455	S(943)	0.046005	D(1118)	0.317337
		15	D(427)	0.0	L(425)	0.0	E(484)	0.038741	Y(144)	0.317337
		16	P(426)	0.0	K(424)	0.0	G(142)	0.021792	S(982)	0.316563
		17	L(425)	0.0	P(426)	0.0	S(459)	0.01937	A(570)	0.315015
		18	K(424)	0.0	Y(423)	0.0	A(262)	0.012107	T(95)	0.163313
		19	Y(423)	0.0	D(427)	0.0	P(809)	0.012107	E(484)	0.116873
		20	C(432)	0.0	N(422)	0.0	R(246)	0.009685	M(1237)	0.02322
		21	V(433)	0.0	D(428)	0.0	A(845)	0.007264	A(262)	0.017802
		22	I(434)	0.0	Y(421)	0.0	M(1237)	0.007264	L(455)	0.01161
		23	N(422)	0.0	F(429)	0.0	L(5)	0.007264	F(338)	0.010062
		24	Y(421)	0.0	T(430)	0.0	L(216)	0.007264	R(847)	0.009288
		25	T(1273)	0.0	G(431)	0.0	P(25)	0.007264	A(1078)	0.008514
		26	A(419)	0.0	C(432)	0.0	S(640)	0.004843	A(688)	0.008514
		27	I(418)	0.0	V(433)	0.0	D(1146)	0.004843	K(417)	0.00774
		28	R(403)	0.0	I(434)	0.0	G(181)	0.004843	F(490)	0.00774
		29	G(404)	0.0	D(420)	0.0	L(1265)	0.004843	A(67)	0.00774
		30	D(405)	0.0	T(1273)	0.0	N(439)	0.004843	G(181)	0.006192
		31	E(406)	0.0	A(419)	0.0	G(667)	0.002421	Q(677)	0.006192
		32	V(407)	0.0	I(418)	0.0	D(1163)	0.002421	V(1104)	0.005418
		33	R(408)	0.0	R(403)	0.0	Q(1071)	0.002421	V(227)	0.005418
		34	Q(409)	0.0	G(404)	0.0	R(567)	0.002421	A(222)	0.004644
		35	I(410)	0.0	D(405)	0.0	Y(170)	0.002421	L(5)	0.004644
		36	A(411)	0.0	E(406)	0.0	V(1104)	0.002421	S(1261)	0.004644
		37	P(412)	0.0	V(407)	0.0	D(80)	0.002421	V(3)	0.004644
		38	G(413)	0.0	R(408)	0.0	A(694)	0.002421	E(516)	0.004644
		39	Q(414)	0.0	Q(409)	0.0	A(263)	0.002421	T(1116)	0.00387
		40	T(415)	0.0	I(410)	0.0	P(812)	0.002421	D(936)	0.00387
		41	G(416)	0.0	A(411)	0.0	A(701)	0.002421	A(871)	0.00387
		42	K(417)	0.0	P(412)	0.0	I(1169)	0.002421	T(547)	0.00387
		43	A(435)	0.0	G(413)	0.0	E(1111)	0.002421	P(1162)	0.003096
		44	S(438)	0.0	Q(414)	0.0	T(747)	0.002421	H(1101)	0.003096
		45	W(436)	0.0	T(415)	0.0	F(490)	0.002421	Q(675)	0.003096
		46	E(465)	0.0	G(416)	0.0	T(430)	0.002421	M(1229)	0.002322
		47	K(458)	0.0	K(417)	0.0	T(240)	0.002421	A(1087)	0.002322
		48	S(459)	0.0	A(435)	0.0	A(1020)	0.002421	D(796)	0.002322
		49	N(460)	0.0	N(440)	0.0	A(520)	0.002421	K(1191)	0.002322
		50	L(461)	0.0	W(436)	0.0	A(411)	0.002421	N(148)	0.002322
		51	K(462)	0.0	E(465)	0.0	R(214)	0.002421	L(335)	0.002322
		52	P(463)	0.0	K(458)	0.0	D(215)	0.002421	V(367)	0.002322
		53	F(464)	0.0	S(459)	0.0	D(1041)	0.002421	G(72)	0.002322
		54	R(466)	0.0	N(460)	0.0	K(417)	0.002421	D(1153)	0.002322
		55	F(456)	0.0	L(461)	0.0	A(222)	0.002421	T(470)	0.002322
		56	D(467)	0.0	K(462)	0.0	N(824)	0.002421	R(102)	0.002322
		57	I(468)	0.0	P(463)	0.0	V(367)	0.002421	V(1264)	0.002322
		58	S(469)	0.0	F(464)	0.0	S(637)	0.002421	E(224)	0.002322
		59	T(470)	0.0	R(466)	0.0	N(907)	0.002421	V(1230)	0.002322
		60	E(471)	0.0	N(437)	0.0	P(9)	0.002421	F(186)	0.002322
		61	I(472)	0.0	D(467)	0.0	F(318)	0.002421	R(403)	0.001548
		62	Y(473)	0.0	I(468)	0.0	K(1266)	0.002421	A(1020)	0.001548
		63	R(457)	0.0	S(469)	0.0	G(946)	0.002421	V(445)	0.001548
		64	L(455)	0.0	T(470)	0.0	P(1263)	0.002421	Q(498)	0.001548
		65	N(437)	0.0	E(471)	0.0	L(18)	0.002421	Y(508)	0.001548
		66	V(445)	0.0	I(472)	0.0	G(1219)	0.002421	S(494)	0.001548
		67	V(401)	0.0	Y(473)	0.0	E(583)	0.002421	S(12)	0.001548
		68	N(439)	0.0	R(457)	0.0	D(1259)	0.002421	W(152)	0.001548
		69	N(440)	0.0	F(456)	0.0	Q(14)	0.002421	S(221)	0.001548
		70	L(441)	0.0	L(455)	0.0	A(924)	0.002421	Y(265)	0.001548
		71	D(442)	0.0	R(454)	0.0	F(338)	0.0	T(1006)	0.001548
		72	S(443)	0.0	S(438)	0.0	D(427)	0.0	D(1163)	0.001548
		73	K(444)	0.0	N(439)	0.0	G(339)	0.0	G(1246)	0.001548
		74	G(446)	0.0	V(401)	0.0	F(429)	0.0	V(143)	0.001548
		75	R(454)	0.0	L(441)	0.0	P(337)	0.0	C(1247)	0.001548
		76	G(447)	0.0	D(442)	0.0	E(340)	0.0	A(845)	0.001548
		77	N(448)	0.0	S(443)	0.0	C(336)	0.0	Q(954)	0.001548
		78	Y(449)	0.0	K(444)	0.0	G(431)	0.0	V(622)	0.001548
		79	N(450)	0.0	V(445)	0.0	D(428)	0.0	A(522)	0.001548
		80	Y(451)	0.0	G(446)	0.0	F(342)	0.0	I(1232)	0.001548
		81	L(452)	0.0	G(447)	0.0	V(341)	0.0	A(668)	0.001548
		82	Y(453)	0.0	N(448)	0.0	N(343)	0.0	I(1114)	0.001548
		83	I(402)	0.0	Y(449)	0.0	P(426)	0.0	A(475)	0.001548
		84	A(397)	0.0	N(450)	0.0	L(425)	0.0	H(49)	0.001548
		85	F(400)	0.0	Y(451)	0.0	A(344)	0.0	E(1207)	0.001548
		86	S(349)	0.0	Y(453)	0.0	K(424)	0.0	S(98)	0.001548
		87	F(342)	0.0	I(402)	0.0	Y(423)	0.0	A(27)	0.001548
		88	N(343)	0.0	Y(396)	0.0	N(422)	0.0	T(240)	0.001548
		89	A(344)	0.0	F(400)	0.0	Y(421)	0.0	S(1242)	0.001548
		90	T(345)	0.0	Y(351)	0.0	D(420)	0.0	T(22)	0.001548
		91	R(346)	0.0	A(344)	0.0	A(419)	0.0	A(520)	0.001548
		92	F(347)	0.0	T(345)	0.0	I(418)	0.0	D(178)	0.001548
		93	A(348)	0.0	R(346)	0.0	T(345)	0.0	E(132)	0.000774
		94	V(350)	0.0	F(347)	0.0	G(416)	0.0	S(704)	0.000774
		95	E(340)	0.0	A(348)	0.0	T(415)	0.0	S(689)	0.000774
		96	Y(351)	0.0	S(349)	0.0	C(432)	0.0	P(809)	0.000774
		97	A(352)	0.0	V(350)	0.0	Y(365)	0.0	G(504)	0.000774
		98	W(353)	0.0	A(352)	0.0	V(433)	0.0	A(701)	0.000774
		99	N(354)	0.0	F(342)	0.0	I(434)	0.0	G(1124)	0.000774

## Sheet: Canada (70-100%)
			Before	Initial	Middle	End
		1_127	0.0017185	0.00531724	0.00584218	0.00391813
		127_254	0.000421885	0.00283153	0.0034352	0.0153516
		254_381	0.000426811	0.000392708	1.56722e-05	2.13295e-07
Heatmap		381_508	0.000410625	0.00301824	0.00331617	0.00769954
		508_635	0.00785431	0.0083631	0.00603917	0.00391515
		635_762	0.000524981	0.00545764	0.00588979	0.00391493
		762_889	0.000580576	0.000860506	0.000196399	5.33239e-07
		889_1016	8.7966e-05	0.00178028	0.00269166	0.00387046
		1016_1143	0.000235045	0.00193161	0.00258314	4.30857e-05
		1143_1270	0.000631458	0.000397699	5.54282e-05	0
			Before	Initial	Middle	Last
Pie		Not Mutant	0.0140763	0.171471	0.551813	0.508208
		One Mutant	0.552686	0.0983229	0.0079615	0
		Two Mutant	0.253329	0.201359	0.0228263	1.35443e-05
		Three Mutant	0.149835	0.1851	0.0286715	2.70885e-05
		Four Mutant and more	0.0300742	0.343747	0.388728	0.491752
Timeline			Before	Mutant	Initialize	Mutant	Middle	Mutant	Last	Mutant
		0	D(614)	0.984226	D(614)	0.993935	D(614)	0.999194	D(614)	0.999228
		1	L(18)	0.062338	N(501)	0.390405	N(501)	0.838578	P(681)	0.991562
		2	E(780)	0.047413	P(681)	0.367642	P(681)	0.654179	T(478)	0.974605
		3	T(20)	0.044285	Y(144)	0.333991	Y(144)	0.606939	D(950)	0.974279
		4	S(477)	0.040039	V(70)	0.333443	V(70)	0.606208	L(452)	0.974279
		5	G(75)	0.039771	H(69)	0.333406	H(69)	0.606132	F(157)	0.974225
		6	R(357)	0.039369	A(570)	0.328035	A(570)	0.593762	R(158)	0.974212
		7	L(1224)	0.023863	T(716)	0.326172	T(716)	0.593283	E(156)	0.974185
		8	M(1237)	0.022477	D(1118)	0.325405	S(982)	0.593182	G(142)	0.974117
		9	Q(675)	0.018679	S(982)	0.325332	D(1118)	0.593157	T(19)	0.974076
		10	D(80)	0.014613	L(18)	0.12273	E(484)	0.277141	A(222)	0.289983
		11	L(5)	0.014032	Q(675)	0.117651	V(1176)	0.260815	Q(613)	0.186288
		12	Q(677)	0.01278	T(20)	0.105411	L(18)	0.250082	T(95)	0.045482
		13	G(1219)	0.011082	E(484)	0.090869	K(417)	0.245471	N(501)	0.024691
		14	D(138)	0.010099	V(1176)	0.08875	T(1027)	0.245169	S(221)	0.022226
		15	M(153)	0.010055	D(138)	0.081625	P(26)	0.244564	V(70)	0.019856
		16	P(26)	0.00992	S(477)	0.076948	D(138)	0.243254	Y(144)	0.018
		17	A(1087)	0.008535	P(26)	0.071906	T(20)	0.242952	H(69)	0.017689
		18	H(655)	0.008267	H(655)	0.065293	R(190)	0.24202	T(716)	0.017147
		19	A(1020)	0.008044	K(417)	0.064818	H(655)	0.240634	A(570)	0.017106
		20	L(249)	0.007865	R(190)	0.062443	L(5)	0.089668	D(1118)	0.017066
		21	P(809)	0.006703	T(1027)	0.062224	L(452)	0.062029	S(982)	0.017012
		22	L(54)	0.006167	E(780)	0.056268	G(142)	0.056436	A(845)	0.015468
		23	N(641)	0.005541	G(75)	0.039241	T(478)	0.054849	L(18)	0.011919
		24	A(222)	0.004647	R(357)	0.036099	F(157)	0.047618	L(5)	0.010835
		25	G(769)	0.004424	M(153)	0.030144	R(158)	0.046938	E(484)	0.009007
		26	T(732)	0.003977	T(478)	0.02828	E(156)	0.046736	P(26)	0.008289
		27	L(585)	0.003798	T(732)	0.027769	T(19)	0.046358	K(417)	0.007991
		28	P(1162)	0.003709	G(769)	0.027513	D(950)	0.046333	D(138)	0.007978
		29	P(681)	0.003709	L(5)	0.024919	Q(675)	0.043864	V(1176)	0.007815
		30	D(796)	0.003262	L(176)	0.022763	A(1222)	0.028571	H(655)	0.007707
		31	V(70)	0.003173	L(452)	0.021557	L(176)	0.027916	T(20)	0.007463
		32	V(1264)	0.003083	Q(677)	0.019255	S(1252)	0.026026	T(1027)	0.0073
		33	V(1104)	0.002681	A(653)	0.016113	K(1191)	0.025598	A(684)	0.007287
		34	A(27)	0.002547	Q(613)	0.011619	T(95)	0.019853	R(190)	0.007192
		35	S(939)	0.002502	S(698)	0.0114	A(475)	0.01882	P(1162)	0.006393
		36	S(255)	0.002324	D(253)	0.010998	S(98)	0.017712	L(216)	0.005756
		37	I(805)	0.002279	K(1191)	0.010559	Q(677)	0.016729	L(176)	0.005621
		38	T(95)	0.002234	W(152)	0.010377	A(67)	0.014991	L(179)	0.005336
		39	Q(314)	0.00219	S(13)	0.009865	N(540)	0.014814	P(1263)	0.004889
		40	T(618)	0.001966	A(67)	0.009536	F(888)	0.013454	S(691)	0.004659
		41	A(892)	0.001877	R(102)	0.009427	A(653)	0.012925	E(1150)	0.004551
		42	H(245)	0.001877	T(95)	0.008842	Q(52)	0.012874	A(27)	0.003819
		43	Y(28)	0.001832	A(222)	0.008696	S(477)	0.011993	Q(675)	0.003657
		44	V(1176)	0.001787	G(142)	0.00855	A(222)	0.010733	G(1124)	0.003508
		45	N(501)	0.001787	L(249)	0.008513	W(152)	0.009851	V(1104)	0.003494
		46	D(215)	0.001743	F(888)	0.008111	D(253)	0.009776	S(112)	0.003088
		47	E(1202)	0.001698	Q(52)	0.008075	I(712)	0.009272	H(1101)	0.003075
		48	I(233)	0.001698	N(211)	0.008038	S(13)	0.009095	G(446)	0.002926
		49	A(684)	0.001653	N(540)	0.007271	A(701)	0.008843	D(1259)	0.002682
		50	P(384)	0.001609	E(154)	0.007271	T(732)	0.008843	V(1264)	0.002655
		51	D(936)	0.001564	F(157)	0.006942	I(844)	0.007735	S(494)	0.002628
		52	V(1228)	0.001519	I(233)	0.00665	L(938)	0.007332	A(67)	0.002465
		53	A(262)	0.001519	Q(1071)	0.006504	L(216)	0.00718	E(583)	0.002397
		54	V(308)	0.001475	V(367)	0.006065	K(77)	0.006853	S(45)	0.002343
		55	C(1235)	0.001475	A(475)	0.005298	E(780)	0.006853	S(98)	0.002181
		56	P(1263)	0.001475	D(80)	0.005152	R(21)	0.006727	V(483)	0.002032
		57	E(484)	0.001385	D(215)	0.004786	S(939)	0.006576	R(403)	0.001923
		58	S(12)	0.001341	A(701)	0.004567	G(75)	0.006349	G(181)	0.00191
		59	F(157)	0.001296	L(1063)	0.004129	E(154)	0.005694	T(547)	0.00191
		60	T(478)	0.001251	E(1202)	0.004129	Q(1071)	0.005291	Q(14)	0.001896
		61	A(688)	0.001251	S(1252)	0.004092	C(1250)	0.005266	M(1229)	0.001883
		62	G(184)	0.001251	V(1264)	0.004019	A(243)	0.00524	G(1219)	0.001747
		63	V(6)	0.001251	C(1235)	0.003946	D(215)	0.004585	A(1078)	0.001747
		64	T(167)	0.001251	L(216)	0.003763	A(845)	0.004308	A(688)	0.001734
		65	H(69)	0.001207	A(243)	0.003581	D(80)	0.004258	D(215)	0.001693
		66	N(1108)	0.001162	S(98)	0.003508	I(210)	0.004132	N(679)	0.001693
		67	G(1085)	0.001117	N(641)	0.003508	N(440)	0.003956	P(812)	0.001679
		68	T(1006)	0.001072	D(178)	0.003471	L(242)	0.003905	D(936)	0.001666
		69	S(13)	0.001072	D(796)	0.003361	A(892)	0.003905	W(258)	0.001612
		70	A(570)	0.001028	V(1104)	0.003288	L(241)	0.00388	Y(145)	0.001585
		71	S(98)	0.001028	S(1242)	0.003252	H(49)	0.00388	P(25)	0.001558
		72	R(102)	0.000983	L(242)	0.003179	D(936)	0.00383	I(850)	0.001531
		73	T(716)	0.000938	L(241)	0.003179	M(153)	0.003704	C(1247)	0.00149
		74	T(76)	0.000938	I(818)	0.00296	V(1133)	0.003628	S(255)	0.00149
		75	S(640)	0.000938	A(1016)	0.002704	D(839)	0.003603	G(798)	0.001476
		76	T(859)	0.000938	S(691)	0.002667	S(221)	0.003351	V(143)	0.001463
		77	S(940)	0.000938	A(892)	0.002631	K(182)	0.0033	V(534)	0.001449
		78	R(21)	0.000894	P(1162)	0.002485	L(8)	0.0032	T(1009)	0.001449
		79	T(1238)	0.000894	A(688)	0.002302	M(1229)	0.002671	V(289)	0.001436
		80	D(1118)	0.000894	E(748)	0.002265	S(640)	0.002545	P(479)	0.001422
		81	T(299)	0.000849	S(640)	0.002156	A(27)	0.002419	T(29)	0.001341
		82	S(982)	0.000849	M(1229)	0.002119	A(942)	0.002242	A(522)	0.001327
		83	A(845)	0.000804	Q(1208)	0.002046	A(684)	0.002041	G(75)	0.001327
		84	Y(144)	0.000804	A(264)	0.002046	A(688)	0.002016	E(471)	0.001327
		85	S(1252)	0.000804	G(1124)	0.00201	L(249)	0.00189	A(1222)	0.0013
		86	T(572)	0.000804	A(942)	0.00201	R(78)	0.001738	L(226)	0.0013
		87	R(1091)	0.00076	S(939)	0.001973	V(367)	0.001612	N(211)	0.001287
		88	H(146)	0.00076	I(805)	0.001936	D(178)	0.001562	S(680)	0.001165
		89	S(494)	0.00076	P(251)	0.001827	Q(613)	0.001537	M(1237)	0.001138
		90	N(679)	0.000715	K(1038)	0.00179	R(102)	0.001512	Q(1201)	0.001138
		91	L(938)	0.000715	D(839)	0.00179	D(1259)	0.001436	A(623)	0.001097
		92	I(651)	0.000715	A(684)	0.00179	L(141)	0.001411	D(80)	0.001097
		93	Y(145)	0.000715	N(440)	0.001754	P(1162)	0.001386	H(245)	0.001097
		94	E(309)	0.000715	H(49)	0.001754	T(547)	0.001386	A(1020)	0.001084
		95	A(522)	0.00067	L(54)	0.001681	T(22)	0.001361	L(8)	0.001084
		96	T(29)	0.00067	E(1150)	0.001644	V(213)	0.001285	T(572)	0.00107
		97	A(701)	0.00067	H(1101)	0.001535	M(177)	0.001285	S(1252)	0.001056
		98	H(49)	0.00067	T(572)	0.001498	H(146)	0.001285	M(153)	0.001043
		99	Q(613)	0.00067	I(844)	0.001462	E(583)	0.00126	N(74)	0.001029

## Sheet: Chile (70-100%)
			Before	Initial	Middle	End
		1_127	0.000310387	0.00226981	0.00131147	0.00324408
		127_254	0.000204202	0.00126547	0.000428447	0.0101221
		254_381	0.000669781	0.00162703	0.000470246	9.1062e-05
Heatmap		381_508	4.90084e-05	0.00132573	0.000987518	0.00599871
		508_635	0.00827425	0.00803471	0.00144209	0.00304489
		635_762	0.000563597	0.00174755	0.00063222	0.00302212
		762_889	0.000122521	0.000783384	0.000360522	8.53706e-06
		889_1016	4.90084e-05	0.000482083	0.000292598	0.00275747
		1016_1143	0.000245042	0.000743211	0.000303048	5.40681e-05
		1143_1270	0.000446856	0.00364992	0.000438977	5.00403e-05
			Before	Initial	Middle	Last
Pie		Not Mutant	0.00207469	0.117347	0.551813	0.618721
		One Mutant	0.689834	0.102041	0.0079615	0.000361402
		Two Mutant	0.252075	0.316327	0.0228263	0.000722804
		Three Mutant	0.0404564	0.201531	0.0286715	0
		Four Mutant and more	0.0155602	0.262755	0.388728	0.380195
Timeline			Before	Mutant	Initialize	Mutant	Middle	Mutant	Last	Mutant
		0	D(614)	0.998963	D(614)	1.0	D(614)	1.0	D(614)	0.999277
		1	T(307)	0.061203	G(1167)	0.390306	N(501)	0.889847	P(681)	0.512107
		2	Q(675)	0.043568	N(501)	0.163265	D(138)	0.84008	N(501)	0.501265
		3	F(565)	0.037344	V(1176)	0.145408	L(18)	0.837425	L(452)	0.497651
		4	S(1261)	0.017635	E(484)	0.142857	H(655)	0.837425	T(478)	0.496567
		5	A(1078)	0.016598	L(18)	0.122449	E(484)	0.836762	E(484)	0.496567
		6	W(258)	0.014523	H(655)	0.117347	P(26)	0.835435	T(19)	0.495482
		7	G(1167)	0.008299	T(1027)	0.107143	K(417)	0.833444	D(138)	0.49476
		8	Q(677)	0.008299	P(26)	0.107143	T(1027)	0.832117	E(156)	0.491507
		9	L(18)	0.006224	D(138)	0.107143	V(1176)	0.831453	F(157)	0.491507
		10	H(69)	0.006224	K(417)	0.102041	T(20)	0.824818	R(158)	0.491507
		11	V(1176)	0.005187	R(346)	0.102041	R(190)	0.810219	H(655)	0.488977
		12	A(672)	0.005187	P(681)	0.09949	A(570)	0.064366	L(18)	0.488977
		13	M(1229)	0.004149	T(20)	0.09949	S(982)	0.063039	K(417)	0.488616
		14	T(572)	0.004149	R(190)	0.096939	P(681)	0.061712	V(1176)	0.488616
		15	P(812)	0.004149	T(716)	0.07398	Y(144)	0.057067	P(26)	0.488254
		16	S(255)	0.004149	V(70)	0.068878	T(716)	0.057067	T(1027)	0.48717
		17	T(95)	0.004149	D(1118)	0.068878	V(70)	0.05574	T(20)	0.484279
		18	Y(144)	0.004149	S(982)	0.066327	H(69)	0.05574	R(190)	0.483556
		19	P(681)	0.004149	H(69)	0.066327	D(1118)	0.05574	D(950)	0.474521
		20	L(5)	0.004149	A(879)	0.066327	G(1167)	0.048441	G(142)	0.249368
		21	S(982)	0.003112	A(570)	0.066327	L(452)	0.041141	T(95)	0.121793
		22	M(1237)	0.003112	Y(144)	0.063776	T(76)	0.036496	Q(677)	0.03361
		23	E(1150)	0.003112	F(565)	0.053571	G(75)	0.035169	L(1265)	0.030358
		24	T(716)	0.003112	L(452)	0.035714	F(490)	0.032515	Y(144)	0.014456
		25	R(246)	0.003112	A(262)	0.035714	T(859)	0.029861	A(222)	0.011203
		26	A(845)	0.003112	T(307)	0.028061	R(346)	0.026543	V(120)	0.010119
		27	V(90)	0.003112	T(478)	0.022959	A(879)	0.016589	L(5)	0.009396
		28	D(1118)	0.003112	W(152)	0.022959	V(120)	0.016589	S(255)	0.009035
		29	N(501)	0.003112	S(373)	0.020408	G(1085)	0.015926	Y(145)	0.009035
		30	T(29)	0.003112	S(13)	0.020408	L(5)	0.012608	R(346)	0.008674
		31	A(570)	0.003112	Q(675)	0.020408	A(262)	0.011281	A(344)	0.008312
		32	V(70)	0.003112	L(54)	0.017857	P(25)	0.00929	I(834)	0.006867
		33	G(769)	0.003112	T(95)	0.017857	S(373)	0.00929	N(679)	0.006867
		34	L(611)	0.003112	T(29)	0.017857	G(1219)	0.008626	T(827)	0.006144
		35	D(215)	0.002075	L(5)	0.015306	D(253)	0.008626	D(936)	0.006144
		36	L(176)	0.002075	T(732)	0.015306	T(95)	0.008626	A(570)	0.005782
		37	G(1124)	0.002075	Q(1201)	0.012755	W(152)	0.007299	P(25)	0.005782
		38	E(180)	0.002075	E(156)	0.012755	S(13)	0.005972	D(1118)	0.005421
		39	S(640)	0.002075	T(19)	0.010204	A(688)	0.005972	G(1085)	0.005421
		40	S(929)	0.002075	V(622)	0.010204	T(29)	0.005972	T(76)	0.005421
		41	T(547)	0.002075	L(176)	0.010204	A(222)	0.005972	H(69)	0.00506
		42	A(222)	0.002075	H(1101)	0.010204	G(142)	0.005972	A(1020)	0.00506
		43	D(1260)	0.002075	R(158)	0.010204	K(1191)	0.005972	R(246)	0.00506
		44	E(484)	0.002075	S(494)	0.010204	V(289)	0.005309	S(982)	0.00506
		45	S(704)	0.002075	S(689)	0.010204	V(143)	0.005309	T(716)	0.00506
		46	G(142)	0.002075	G(1219)	0.010204	L(179)	0.005309	M(177)	0.00506
		47	K(1191)	0.002075	F(157)	0.010204	T(307)	0.004645	V(70)	0.004698
		48	E(554)	0.002075	A(1020)	0.010204	Y(145)	0.004645	T(572)	0.004698
		49	L(24)	0.002075	T(76)	0.007653	L(54)	0.003981	V(1230)	0.004698
		50	S(12)	0.002075	G(75)	0.007653	A(243)	0.003981	K(1073)	0.004337
		51	T(1238)	0.002075	V(289)	0.007653	A(1020)	0.003981	H(49)	0.004337
		52	V(1068)	0.001037	T(572)	0.007653	S(98)	0.003981	G(446)	0.004337
		53	P(174)	0.001037	D(253)	0.007653	I(692)	0.003318	K(1191)	0.003614
		54	A(694)	0.001037	W(258)	0.005102	M(1229)	0.003318	P(384)	0.003253
		55	Y(266)	0.001037	I(210)	0.005102	L(241)	0.003318	P(561)	0.003253
		56	W(152)	0.001037	S(12)	0.005102	V(213)	0.003318	T(573)	0.003253
		57	N(188)	0.001037	D(936)	0.005102	Q(675)	0.003318	T(323)	0.003253
		58	Q(183)	0.001037	G(1124)	0.005102	L(141)	0.002654	A(243)	0.003253
		59	R(765)	0.001037	Q(613)	0.005102	S(494)	0.002654	G(1219)	0.002891
		60	A(262)	0.001037	G(769)	0.005102	A(701)	0.002654	N(185)	0.002891
		61	R(78)	0.001037	M(1237)	0.005102	A(1174)	0.002654	S(659)	0.002891
		62	E(1182)	0.001037	T(22)	0.005102	K(814)	0.002654	Q(675)	0.002891
		63	L(452)	0.001037	S(221)	0.005102	T(19)	0.002654	G(75)	0.002891
		64	S(698)	0.001037	R(682)	0.005102	L(938)	0.002654	D(1127)	0.002891
		65	D(1139)	0.001037	L(24)	0.005102	Q(613)	0.002654	R(1185)	0.00253
		66	R(214)	0.001037	A(1078)	0.005102	A(623)	0.001991	A(352)	0.00253
		67	T(1076)	0.001037	C(1247)	0.005102	F(157)	0.001991	T(747)	0.00253
		68	M(153)	0.001037	D(950)	0.005102	R(78)	0.001991	M(1229)	0.00253
		69	R(1091)	0.001037	S(98)	0.005102	I(818)	0.001991	A(1174)	0.002168
		70	V(1104)	0.001037	Q(677)	0.005102	D(1260)	0.001991	N(603)	0.002168
		71	F(157)	0.001037	E(583)	0.005102	M(177)	0.001991	A(688)	0.002168
		72	G(72)	0.001037	S(813)	0.005102	S(71)	0.001991	T(604)	0.001807
		73	A(243)	0.001037	P(812)	0.005102	P(1263)	0.001991	H(625)	0.001807
		74	T(1117)	0.001037	L(513)	0.002551	I(68)	0.001991	V(1104)	0.001807
		75	D(1084)	0.001037	A(222)	0.002551	A(67)	0.001991	L(176)	0.001807
		76	S(721)	0.001037	R(685)	0.002551	R(214)	0.001991	L(513)	0.001807
		77	V(1122)	0.001037	E(780)	0.002551	W(258)	0.001991	W(64)	0.001807
		78	T(747)	0.001037	V(3)	0.002551	V(308)	0.001991	L(242)	0.001807
		79	P(479)	0.001037	A(845)	0.002551	D(80)	0.001991	V(642)	0.001807
		80	D(796)	0.001037	Q(414)	0.002551	G(261)	0.001991	P(812)	0.001807
		81	V(1128)	0.001037	E(516)	0.002551	R(158)	0.001991	A(845)	0.001807
		82	L(118)	0.001037	N(125)	0.002551	V(622)	0.001991	G(181)	0.001807
		83	L(1024)	0.001037	A(701)	0.002551	S(689)	0.001991	G(1167)	0.001446
		84	P(809)	0.001037	A(846)	0.002551	L(242)	0.001991	C(1243)	0.001446
		85	L(241)	0.001037	D(1260)	0.002551	T(678)	0.001991	L(179)	0.001446
		86	S(940)	0.001037	L(141)	0.002551	D(1165)	0.001991	L(241)	0.001446
		87	V(1228)	0.001037	M(177)	0.002551	I(197)	0.001991	N(354)	0.001446
		88	T(638)	0.001037	A(264)	0.002551	T(572)	0.001991	V(1264)	0.001446
		89	S(939)	0.001037	T(1116)	0.002551	S(704)	0.001327	C(1235)	0.001446
		90	S(1252)	0.001037	L(241)	0.002551	N(188)	0.001327	Q(613)	0.001446
		91	L(54)	0.001037	A(243)	0.002551	P(812)	0.001327	E(471)	0.001446
		92	I(1216)	0.001037	P(809)	0.002551	L(216)	0.001327	A(879)	0.001084
		93	Q(14)	0.001037	D(1084)	0.002551	E(654)	0.001327	S(1242)	0.001084
		94	C(1243)	0.001037	G(1085)	0.002551	A(846)	0.001327	F(490)	0.001084
		95	S(13)	0.001037	R(1091)	0.002551	D(215)	0.001327	R(21)	0.001084
		96	P(26)	0.001037	G(181)	0.002551	A(1078)	0.001327	I(882)	0.001084
		97	K(304)	0.001037	P(251)	0.002551	T(1117)	0.001327	P(589)	0.001084
		98	P(1263)	0.001037	S(803)	0.002551	E(583)	0.001327	S(640)	0.001084
		99	H(49)	0.001037	N(185)	0.002551	I(834)	0.001327	P(1162)	0.001084

## Sheet: Denmark (70-100%)
			Before	Initial	Middle	End
		1_127	0.00295947	0.00742894	0.00752427	0.00228107
		127_254	0.00407392	0.00558091	0.00400771	0.0089918
		254_381	0.000217449	0.000133896	9.3016e-05	2.66563e-07
Heatmap		381_508	0.00228702	0.00388737	0.00385201	0.00450617
		508_635	0.00817555	0.00982921	0.00766266	0.00228116
		635_762	0.000553797	0.0065241	0.00760299	0.00228072
		762_889	0.00033267	0.000192626	3.0086e-06	8.88545e-08
		889_1016	0.00012993	0.00314031	0.00377254	0.00226286
		1016_1143	0.000404745	0.00338006	0.00374847	1.8926e-05
		1143_1270	0.000383909	0.000292227	3.67397e-06	4.3402e-07
			Before	Initial	Middle	Last
Pie		Not Mutant	0.00155671	0.151819	0.501942	0.712629
		One Mutant	0.0953952	0.00595586	0	0
		Two Mutant	0.580529	0.248226	0.000413934	2.2569e-05
		Three Mutant	0.159687	0.131307	0.011208	2.2569e-05
		Four Mutant and more	0.162832	0.462692	0.486436	0.287326
Timeline			Before	Mutant	Initialize	Mutant	Middle	Mutant	Last	Mutant
		0	D(614)	0.996762	D(614)	0.999833	D(614)	0.999968	D(614)	0.999865
		1	A(222)	0.441732	H(69)	0.568005	P(681)	0.985035	P(681)	0.999537
		2	S(477)	0.136897	V(70)	0.567727	N(501)	0.971821	T(478)	0.989855
		3	H(69)	0.125595	T(716)	0.545239	V(70)	0.970483	L(452)	0.989686
		4	V(70)	0.125346	P(681)	0.545212	H(69)	0.970483	G(142)	0.989607
		5	N(439)	0.105389	N(501)	0.542317	A(570)	0.970165	D(950)	0.989573
		6	S(98)	0.051403	D(1118)	0.540703	D(1118)	0.970165	R(158)	0.989562
		7	Y(453)	0.033563	A(570)	0.540341	S(982)	0.970165	F(157)	0.989551
		8	L(18)	0.033469	S(982)	0.540258	Y(144)	0.968668	E(156)	0.989483
		9	V(143)	0.027367	Y(144)	0.54023	T(716)	0.958161	T(19)	0.988196
		10	A(626)	0.016688	A(222)	0.28847	W(152)	0.24231	T(95)	0.499419
		11	I(233)	0.016252	W(152)	0.094069	A(845)	0.023148	A(222)	0.058916
		12	G(1219)	0.013699	S(477)	0.052879	L(452)	0.021429	I(850)	0.049697
		13	K(1073)	0.011706	N(439)	0.042164	N(440)	0.020283	A(1078)	0.043728
		14	Q(677)	0.010928	L(18)	0.041246	L(5)	0.020124	L(5)	0.030446
		15	S(813)	0.010461	S(98)	0.038351	A(222)	0.017162	Q(613)	0.026361
		16	S(673)	0.010025	K(1073)	0.022849	T(549)	0.01678	W(258)	0.026011
		17	N(679)	0.009994	P(812)	0.011995	T(478)	0.014806	Y(145)	0.024081
		18	L(5)	0.009247	G(1219)	0.011689	P(1162)	0.014392	T(29)	0.021
		19	P(681)	0.009247	L(5)	0.010854	F(490)	0.014297	T(859)	0.020831
		20	A(262)	0.007566	V(143)	0.010576	R(21)	0.012609	T(250)	0.018744
		21	T(716)	0.007503	D(1163)	0.009184	V(1264)	0.012514	I(101)	0.017198
		22	D(1118)	0.007441	Q(677)	0.0086	Y(449)	0.012004	H(69)	0.015573
		23	G(769)	0.007441	S(673)	0.008182	A(262)	0.01124	V(70)	0.015245
		24	P(272)	0.00685	T(547)	0.007208	T(572)	0.010858	P(251)	0.013801
		25	A(1020)	0.006725	N(679)	0.006791	E(484)	0.01003	V(1104)	0.012515
		26	N(501)	0.006258	A(1078)	0.00565	G(142)	0.00952	E(484)	0.0123
		27	A(1078)	0.006102	A(262)	0.005483	D(950)	0.009425	P(812)	0.01142
		28	P(812)	0.006071	A(1020)	0.005204	F(157)	0.009266	Y(144)	0.011093
		29	Y(144)	0.00604	A(845)	0.004898	T(19)	0.009075	D(1259)	0.010619
		30	G(181)	0.00604	A(688)	0.00487	E(156)	0.008884	N(501)	0.010246
		31	A(570)	0.005947	I(233)	0.004119	R(158)	0.008884	A(570)	0.0101
		32	S(982)	0.005822	S(359)	0.004091	S(98)	0.008788	T(716)	0.010055
		33	A(520)	0.005698	Q(1113)	0.003869	E(154)	0.008056	D(1118)	0.010009
		34	E(654)	0.005448	S(640)	0.003785	D(138)	0.007897	S(982)	0.00984
		35	T(95)	0.005448	M(1229)	0.003757	T(95)	0.006527	A(688)	0.008238
		36	E(1195)	0.004795	E(484)	0.003201	D(936)	0.006273	D(574)	0.007132
		37	G(1223)	0.004701	P(1162)	0.003201	A(688)	0.005986	A(260)	0.006963
		38	A(688)	0.004608	S(12)	0.003201	T(732)	0.005636	H(66)	0.00694
		39	V(1122)	0.004359	S(939)	0.002978	S(12)	0.005604	M(1237)	0.006929
		40	D(1163)	0.003798	M(740)	0.002839	A(243)	0.005477	A(1020)	0.006556
		41	S(255)	0.003767	S(813)	0.002811	P(174)	0.005413	W(152)	0.005958
		42	W(64)	0.003767	A(67)	0.002783	S(704)	0.005286	S(255)	0.005936
		43	D(936)	0.00358	D(215)	0.002727	A(1020)	0.005222	E(702)	0.005642
		44	G(261)	0.003238	H(49)	0.002672	S(939)	0.005126	L(18)	0.005552
		45	D(1084)	0.003176	L(242)	0.002672	S(94)	0.004394	G(1124)	0.005383
		46	T(859)	0.003176	V(1264)	0.002644	T(284)	0.004267	T(20)	0.005168
		47	Q(613)	0.003082	M(177)	0.002449	D(253)	0.004203	D(80)	0.004841
		48	S(1147)	0.002927	A(899)	0.002449	P(1263)	0.004203	C(1247)	0.004706
		49	S(12)	0.002584	P(251)	0.002366	A(890)	0.003789	T(719)	0.004514
		50	F(157)	0.002553	W(64)	0.002366	T(791)	0.003789	T(323)	0.004424
		51	D(796)	0.00246	P(272)	0.002338	T(1238)	0.003694	T(1027)	0.004277
		52	P(25)	0.002428	G(75)	0.002282	L(18)	0.00363	A(27)	0.004254
		53	T(547)	0.002397	A(879)	0.002115	S(255)	0.003534	A(831)	0.004141
		54	T(723)	0.002335	N(1178)	0.002115	V(1228)	0.002993	Q(677)	0.004096
		55	A(942)	0.002335	A(263)	0.002115	Q(677)	0.002866	G(181)	0.00404
		56	R(567)	0.002242	V(1104)	0.00206	E(1111)	0.002834	D(215)	0.003837
		57	P(1162)	0.002148	E(583)	0.002032	A(348)	0.002675	D(253)	0.003442
		58	V(1065)	0.002117	Q(675)	0.002032	S(254)	0.002611	T(572)	0.003374
		59	A(647)	0.002086	D(80)	0.002032	M(740)	0.00242	I(203)	0.003024
		60	D(80)	0.002055	A(243)	0.002004	T(299)	0.002356	N(188)	0.003013
		61	M(1237)	0.002055	A(701)	0.002004	V(1104)	0.002229	S(689)	0.002979
		62	L(452)	0.001837	L(452)	0.00192	T(20)	0.002229	E(180)	0.002968
		63	M(177)	0.001806	L(241)	0.001809	S(155)	0.002197	G(1167)	0.002923
		64	V(227)	0.001806	Q(779)	0.001781	V(483)	0.002165	E(1150)	0.002889
		65	S(939)	0.001775	K(417)	0.001753	M(1229)	0.002165	D(178)	0.002742
		66	M(1229)	0.001744	S(494)	0.001726	D(228)	0.00207	P(26)	0.002731
		67	A(846)	0.00165	P(25)	0.001698	T(307)	0.00207	V(1264)	0.002674
		68	G(1085)	0.001619	E(1202)	0.00167	A(67)	0.001974	V(16)	0.002528
		69	V(1228)	0.001619	V(1122)	0.00167	A(522)	0.001974	S(680)	0.002471
		70	I(805)	0.001557	D(936)	0.00167	K(417)	0.001847	K(1073)	0.002449
		71	K(182)	0.001557	G(261)	0.00167	M(177)	0.001847	M(177)	0.00237
		72	H(655)	0.001494	P(26)	0.001503	N(450)	0.001783	E(1202)	0.002336
		73	H(146)	0.001432	M(1050)	0.001447	A(871)	0.001751	L(1049)	0.002313
		74	E(1202)	0.001401	F(157)	0.001447	A(27)	0.001719	E(583)	0.002302
		75	V(1264)	0.001401	S(373)	0.001447	D(80)	0.001719	C(1250)	0.002167
		76	H(49)	0.001308	P(809)	0.001419	E(702)	0.001656	D(979)	0.002133
		77	T(1120)	0.001245	N(17)	0.001336	D(215)	0.001624	Q(675)	0.00211
		78	T(1117)	0.001214	G(1085)	0.001308	V(227)	0.001592	G(446)	0.002065
		79	Q(675)	0.001214	A(653)	0.00128	G(1085)	0.001592	T(299)	0.002031
		80	D(253)	0.001121	L(54)	0.001252	A(701)	0.001592	P(1162)	0.001997
		81	R(214)	0.00109	D(138)	0.001252	N(17)	0.001592	P(1263)	0.001941
		82	L(54)	0.001059	T(95)	0.001252	Q(1113)	0.00156	N(30)	0.00193
		83	G(1167)	0.001059	K(947)	0.001252	P(9)	0.001401	A(262)	0.001918
		84	N(99)	0.001059	T(19)	0.001197	D(1146)	0.001369	F(201)	0.001873
		85	D(138)	0.000996	H(146)	0.001197	A(1015)	0.001369	G(1219)	0.001862
		86	P(26)	0.000965	S(704)	0.001113	A(653)	0.001305	D(1163)	0.001794
		87	T(827)	0.000934	T(859)	0.001085	L(176)	0.001305	A(67)	0.001794
		88	A(845)	0.000934	P(384)	0.001085	N(148)	0.001274	V(722)	0.001783
		89	A(67)	0.000934	G(1246)	0.00103	P(26)	0.001242	R(21)	0.001727
		90	A(27)	0.000934	D(1084)	0.00103	Q(895)	0.001242	A(626)	0.001693
		91	S(1252)	0.000903	L(176)	0.00103	V(62)	0.00121	P(174)	0.001681
		92	S(221)	0.000872	A(890)	0.001002	M(731)	0.001178	S(704)	0.00167
		93	D(830)	0.000872	T(51)	0.001002	G(181)	0.001146	A(522)	0.001648
		94	A(879)	0.000841	S(13)	0.001002	N(388)	0.001146	S(459)	0.001636
		95	G(257)	0.000841	G(181)	0.001002	L(822)	0.001114	A(845)	0.001546
		96	Q(779)	0.000809	M(153)	0.000974	A(1078)	0.001083	G(769)	0.001546
		97	T(385)	0.000809	K(1157)	0.000946	K(1073)	0.001051	H(655)	0.001535
		98	N(751)	0.000778	D(111)	0.000946	E(583)	0.000987	S(640)	0.001523
		99	T(19)	0.000747	S(221)	0.000918	L(141)	0.000987	E(554)	0.001411

## Sheet: Finland (70-100%)
			Before	Initial	Middle	End
		1_127	0.00255636	0.0103228	0.0109872	0.00449289
		127_254	0.00224356	0.00606011	0.0110794	0.0133048
		254_381	0.000798188	0.000263841	8.49278e-05	1.38429e-05
Heatmap		381_508	0.00155862	0.00516257	0.00831079	0.0086769
		508_635	0.00777694	0.0106926	0.00971816	0.00495143
		635_762	0.000318197	0.00866436	0.00981765	0.00416498
		762_889	0.0013375	0.000175502	0.000162576	3.63376e-05
		889_1016	0.00231906	0.00393406	0.00450117	0.00268206
		1016_1143	0.000199547	0.00445703	0.00384601	4.67198e-05
		1143_1270	0.000110643	0.000225534	6.40038e-05	0.000109033
			Before	Initial	Middle	Last
Pie		Not Mutant	0.0116438	0.118325	0.199076	0.476651
		One Mutant	0.142466	0.0308153	0.001849	0.000109878
		Two Mutant	0.563014	0.105759	0.00123267	0.000109878
		Three Mutant	0.106164	0.0946896	0.00677966	0
		Four Mutant and more	0.176712	0.650411	0.791063	0.523129
Timeline			Before	Mutant	Initialize	Mutant	Middle	Mutant	Last	Mutant
		0	D(614)	0.971233	D(614)	0.947345	D(614)	0.9547	D(614)	0.99978
		1	D(936)	0.274658	H(69)	0.655946	P(681)	0.915562	T(478)	0.993407
		2	G(181)	0.242466	V(70)	0.655797	N(501)	0.653005	T(19)	0.984397
		3	A(352)	0.090411	P(681)	0.655647	V(70)	0.644376	L(452)	0.98198
		4	L(5)	0.089726	N(501)	0.636948	H(69)	0.644068	R(158)	0.98198
		5	P(384)	0.082192	D(1118)	0.6362	Y(144)	0.630508	F(157)	0.98198
		6	P(812)	0.082192	Y(144)	0.636051	D(1118)	0.628968	E(156)	0.98187
		7	V(3)	0.081507	A(570)	0.613762	A(570)	0.627427	P(681)	0.962092
		8	F(59)	0.070548	T(716)	0.60733	T(716)	0.608937	D(950)	0.803538
		9	G(842)	0.069863	S(982)	0.595512	S(982)	0.599384	G(142)	0.576091
		10	S(477)	0.067123	A(222)	0.090352	T(19)	0.313097	A(570)	0.191298
		11	N(439)	0.025342	L(18)	0.089753	L(452)	0.29245	A(411)	0.178552
		12	V(70)	0.020548	A(701)	0.070606	T(478)	0.292142	T(95)	0.120866
		13	L(18)	0.019863	D(80)	0.054151	E(156)	0.281972	S(680)	0.037468
		14	H(69)	0.018493	N(439)	0.049663	R(158)	0.281972	Q(677)	0.034502
		15	N(501)	0.018493	E(484)	0.037996	F(157)	0.281972	T(385)	0.034172
		16	P(681)	0.017808	S(477)	0.037397	D(950)	0.140524	A(222)	0.028019
		17	Y(144)	0.017123	T(19)	0.0362	T(95)	0.079815	A(27)	0.01824
		18	T(716)	0.016438	D(287)	0.034555	D(80)	0.079199	L(5)	0.01824
		19	D(1118)	0.016438	D(215)	0.034405	G(142)	0.065639	T(250)	0.017471
		20	A(570)	0.016438	G(181)	0.034256	A(701)	0.056703	T(29)	0.017141
		21	S(982)	0.014384	A(243)	0.033209	E(484)	0.052388	C(1250)	0.015932
		22	G(75)	0.011644	L(242)	0.032909	D(215)	0.046225	Q(613)	0.015273
		23	A(222)	0.011644	L(241)	0.03276	A(243)	0.044376	T(22)	0.013625
		24	M(153)	0.006849	R(1091)	0.028123	L(241)	0.042219	C(1243)	0.013295
		25	A(879)	0.004795	L(5)	0.020045	L(242)	0.042219	G(1171)	0.013185
		26	Q(675)	0.00411	V(3)	0.014959	G(181)	0.014792	G(181)	0.012087
		27	A(892)	0.00411	A(352)	0.01466	A(222)	0.014484	P(251)	0.009559
		28	R(21)	0.003425	K(1191)	0.013912	A(879)	0.013867	V(83)	0.008131
		29	D(215)	0.003425	L(452)	0.01107	I(896)	0.012943	A(67)	0.007582
		30	H(625)	0.003425	A(520)	0.009574	A(27)	0.011402	D(53)	0.006922
		31	S(98)	0.003425	L(54)	0.008527	S(680)	0.010786	R(21)	0.006812
		32	T(95)	0.00274	S(98)	0.007779	L(18)	0.009861	N(501)	0.006043
		33	D(253)	0.00274	Q(675)	0.00718	P(812)	0.009553	T(859)	0.006043
		34	T(723)	0.00274	A(67)	0.006432	T(22)	0.008012	V(70)	0.005714
		35	M(1229)	0.00274	G(769)	0.006283	L(5)	0.007088	D(253)	0.005494
		36	N(481)	0.00274	P(272)	0.006283	H(655)	0.00678	D(1259)	0.005164
		37	A(899)	0.00274	Q(677)	0.005984	S(12)	0.00678	H(69)	0.005054
		38	A(1078)	0.00274	I(896)	0.005385	T(284)	0.006163	A(626)	0.004945
		39	C(1247)	0.00274	V(615)	0.005086	G(75)	0.005547	A(1070)	0.004615
		40	L(828)	0.002055	C(1247)	0.004338	L(938)	0.005239	P(499)	0.004395
		41	D(80)	0.002055	A(892)	0.004039	K(417)	0.004931	D(979)	0.004395
		42	A(243)	0.002055	T(307)	0.00374	N(658)	0.004931	S(982)	0.004285
		43	P(1162)	0.002055	D(839)	0.00359	A(831)	0.004622	Y(144)	0.004285
		44	S(255)	0.002055	Q(52)	0.00359	W(258)	0.004622	T(716)	0.004285
		45	T(778)	0.002055	F(888)	0.003441	T(307)	0.004622	D(1118)	0.004285
		46	T(1117)	0.002055	D(138)	0.003441	Q(677)	0.004314	A(623)	0.004175
		47	H(49)	0.00137	D(1084)	0.003141	A(1020)	0.004314	L(938)	0.004175
		48	L(1063)	0.00137	K(417)	0.002842	D(839)	0.004006	E(484)	0.003406
		49	L(452)	0.00137	D(936)	0.002693	T(1027)	0.004006	E(1202)	0.003406
		50	G(769)	0.00137	T(778)	0.002543	D(287)	0.00339	V(1104)	0.003406
		51	G(72)	0.00137	H(207)	0.002543	V(1228)	0.00339	G(1251)	0.003296
		52	K(1191)	0.00137	C(1250)	0.002244	R(1091)	0.00339	P(25)	0.003077
		53	T(747)	0.00137	S(12)	0.001945	T(345)	0.003082	D(138)	0.002967
		54	S(459)	0.00137	A(1078)	0.001945	V(1264)	0.003082	I(210)	0.002857
		55	S(50)	0.00137	Q(1010)	0.001795	I(587)	0.003082	P(26)	0.002747
		56	S(939)	0.00137	T(22)	0.001795	D(1184)	0.002773	I(850)	0.002747
		57	G(1219)	0.00137	I(1216)	0.001795	R(78)	0.002773	V(1228)	0.002747
		58	P(272)	0.00137	M(153)	0.001645	E(780)	0.002773	G(1219)	0.002747
		59	A(688)	0.00137	M(1229)	0.001645	T(20)	0.002773	V(1176)	0.002637
		60	A(701)	0.00137	P(1162)	0.001496	R(346)	0.002465	M(153)	0.002637
		61	A(944)	0.00137	D(228)	0.001496	Q(183)	0.002465	D(80)	0.002637
		62	V(1133)	0.00137	E(1202)	0.001496	S(477)	0.002465	G(446)	0.002527
		63	T(299)	0.00137	S(205)	0.001346	A(67)	0.002465	P(812)	0.002417
		64	A(684)	0.00137	T(478)	0.001197	M(153)	0.002157	G(1167)	0.002307
		65	A(1020)	0.00137	Y(837)	0.001197	F(338)	0.002157	S(477)	0.002307
		66	A(27)	0.00137	N(679)	0.001197	P(9)	0.002157	H(655)	0.002307
		67	C(1243)	0.00137	D(796)	0.001197	F(306)	0.002157	T(20)	0.002088
		68	Y(837)	0.00137	G(261)	0.001197	S(494)	0.002157	L(18)	0.001978
		69	A(626)	0.00137	G(72)	0.001047	Y(170)	0.002157	V(308)	0.001868
		70	K(417)	0.00137	T(732)	0.001047	N(125)	0.002157	A(845)	0.001868
		71	L(241)	0.00137	P(812)	0.001047	S(940)	0.001849	T(1027)	0.001758
		72	L(242)	0.00137	Y(1155)	0.001047	S(939)	0.001849	K(417)	0.001758
		73	S(256)	0.00137	Q(613)	0.000898	G(504)	0.001849	G(75)	0.001758
		74	E(484)	0.00137	H(1058)	0.000898	T(572)	0.001849	T(1009)	0.001758
		75	I(818)	0.00137	S(939)	0.000898	K(558)	0.001849	I(197)	0.001648
		76	G(1124)	0.00137	A(262)	0.000898	E(154)	0.001849	T(719)	0.001648
		77	V(1104)	0.000685	L(822)	0.000898	E(583)	0.001849	M(1237)	0.001648
		78	D(138)	0.000685	R(102)	0.000898	A(653)	0.001849	K(835)	0.001648
		79	N(717)	0.000685	S(255)	0.000748	R(646)	0.001849	N(331)	0.001648
		80	K(150)	0.000685	S(254)	0.000748	D(936)	0.001541	D(1163)	0.001648
		81	S(514)	0.000685	T(572)	0.000748	Q(675)	0.001541	G(219)	0.001538
		82	H(1101)	0.000685	P(25)	0.000748	G(261)	0.001541	G(72)	0.001428
		83	G(142)	0.000685	S(1252)	0.000748	V(483)	0.001541	Q(14)	0.001428
		84	A(520)	0.000685	D(808)	0.000748	D(253)	0.001541	D(215)	0.001428
		85	M(731)	0.000685	T(1027)	0.000748	H(245)	0.001541	Q(173)	0.001428
		86	L(118)	0.000685	R(683)	0.000748	S(98)	0.001541	W(152)	0.001319
		87	S(698)	0.000685	D(574)	0.000748	R(273)	0.001541	A(1078)	0.001319
		88	S(155)	0.000685	G(75)	0.000748	M(1229)	0.001541	D(936)	0.001319
		89	K(444)	0.000685	A(522)	0.000748	A(1226)	0.001541	R(190)	0.001319
		90	V(483)	0.000685	A(845)	0.000748	Q(1071)	0.001233	S(1242)	0.001209
		91	A(262)	0.000685	S(704)	0.000598	N(657)	0.001233	H(49)	0.001209
		92	T(912)	0.000685	S(884)	0.000598	Q(613)	0.001233	I(834)	0.001099
		93	T(376)	0.000685	V(367)	0.000598	H(49)	0.001233	T(323)	0.001099
		94	L(938)	0.000685	P(26)	0.000598	D(979)	0.001233	V(483)	0.001099
		95	V(308)	0.000685	G(1124)	0.000598	D(627)	0.001233	Y(145)	0.001099
		96	V(860)	0.000685	V(193)	0.000598	D(1259)	0.001233	T(1116)	0.001099
		97	T(859)	0.000685	G(142)	0.000598	D(228)	0.001233	M(1229)	0.000989
		98	T(385)	0.000685	M(740)	0.000598	V(615)	0.001233	T(51)	0.000989
		99	A(845)	0.000685	P(174)	0.000598	S(94)	0.001233	G(1124)	0.000989

[truncated: 15 more sheets: France (70-100%), Germany (70-100%), Ireland (70-100%), Italy (70-100%), Luxembourg (70-100%), Malaysia (70-100%), Malta (70-100%), Netherlands (70-100%), New Zealand (70-100%), Norway (70-100%), Portugal (70-100%), Qatar (70-100%), Singapore (70-100%), South Korea (70-100%), Spain (70-100%)]
