# Supplementary material for: Intersecting SARS-CoV-2 spike mutations and global vaccine efficacy against COVID-19
Source: Front Immunol. 2025 Mar 7;16:1435873. doi: 10.3389/fimmu.2025.1435873 (PMC11925781; doi:10.3389/fimmu.2025.1435873)
Supplement: Supplementary file 4 [file Table4.xlsx]

## Sheet: Phase 2 final
Country	Booster vaccination dose (%)
japan	141.58
wales	128.22
england	113.38
belgium	99.75
sweden	93.24
south korea	79.76
italy	79.61
canada	79.14
germany	77.72
australia	75.6
france	70.27
norway	68.89
scotland	65.77
denmark	61.94
israel	61.02
brazil	58.7
switzerland	55.88
spain	55.81
netherlands	53.62
malaysia	50.53

## Sheet: Total
			0
		1_127	0.00363116
		127_254	0.00370631
		254_381	0.000543808
		381_508	0.00367558
Heat map		508_635	0.00762652
		635_762	0.00187203
		762_889	0.000457822
		889_1016	0.000486819
		1016_1143	0.00108206
		1143_1270	0.00109484
			0		50-70%	Total
		Not Mutant	0.0530174			Not Mutant	One Mutant	Two Mutant	Three Mutant	Four Mutant and more
Pie		One Mutant	0.224417		Brazil	0.0146129	0.0375661	0.0494736	0.0580724	0.840275
		Two Mutant	0.312303		Denmark	0.355789	0.0545742	0.397672	0.146806	0.0451599
		Three Mutant	0.180868		Israel	0.0471781	0.286596	0.309524	0.256173	0.100529
		Four Mutant and more	0.229394		Malaysia	0.0902551	0.0810988	0.356442	0.11053	0.361674
					Netherlands	0.0327882	0.170938	0.438532	0.1842	0.173542
					Norway	0.0148211	0.157315	0.38429	0.353589	0.0899852
					Scotland	0.076028	0.338527	0.12839	0.333103	0.123952
					Spain	0.050854	0.115556	0.359671	0.147946	0.325973
					Scotland	0.0128744	0.191969	0.479732	0.193308	0.122116
					AVG	0.0772445	0.159349	0.322636	0.198192	0.242579
					70-100%	Total
						Not Mutant	One Mutant	Two Mutant	Three Mutant	Four Mutant and more
					Australia	0.102901	0.138364	0.632308	0.104644	0.0217827
					Belgium	0.0258432	0.209082	0.343116	0.134618	0.287341
					Canada	0.0129972	0.296949	0.221161	0.176432	0.292461
					France	0.0352496	0.223226	0.41069	0.165609	0.165225
					Gremany	0.0500666	0.201312	0.308102	0.229127	0.211392
					Italy	0.0364642	0.152348	0.212694	0.15347	0.445023
					South Korea	0.0265367	0.4391	0.125946	0.028299	0.380118
					Sweeden	0.00622893	0.0703503	0.391836	0.227466	0.304118
					England	0.0260944	0.287468	0.265812	0.279525	0.1411
					Japan	0.012706	0.444452	0.281501	0.0556063	0.205734
					Wales	0.0445079	0.211829	0.165298	0.430501	0.147864
					AVG	0.0345087	0.243135	0.305315	0.180482	0.23656

## Sheet: Australia
			0
		1_127	0.000245613
		127_254	0.000264137
		254_381	9.12472e-05
		381_508	0.00571015
Heat map		508_635	0.00718452
		635_762	0.000249729
		762_889	0.000119376
		889_1016	9.12472e-05
		1016_1143	0.000356756
		1143_1270	0.00014209
			0
		Not Mutant	0.102901
Pie		One Mutant	0.138364
		Two Mutant	0.632308
		Three Mutant	0.104644
		Four Mutant and more	0.0217827

## Sheet: Belgium
			0
		1_127	0.00670596
		127_254	0.00486766
		254_381	0.000339149
		381_508	0.00664503
Heat map		508_635	0.00786137
		635_762	0.00213837
		762_889	0.000354095
		889_1016	0.000313857
		1016_1143	0.00201535
		1143_1270	0.00207666
			0
		Not Mutant	0.0258432
Pie		One Mutant	0.209082
		Two Mutant	0.343116
		Three Mutant	0.134618
		Four Mutant and more	0.287341

## Sheet: Brazil
			0
		1_127	0.0193198
		127_254	0.012616
		254_381	0.000213435
		381_508	0.0192102
Heat map		508_635	0.00801418
		635_762	0.00784715
		762_889	0.000241929
		889_1016	0.000146813
		1016_1143	0.00650196
		1143_1270	0.00743939
			0
		Not Mutant	0.0146129
Pie		One Mutant	0.0375661
		Two Mutant	0.0494736
		Three Mutant	0.0580724
		Four Mutant and more	0.840275

## Sheet: Canada
			0
		1_127	0.00647091
		127_254	0.00394849
		254_381	0.000371504
		381_508	0.00570026
Heat map		508_635	0.00789017
		635_762	0.00319198
		762_889	0.000775565
		889_1016	0.000182597
		1016_1143	0.00182963
		1143_1270	0.0021962
			0
		Not Mutant	0.0129972
Pie		One Mutant	0.296949
		Two Mutant	0.221161
		Three Mutant	0.176432
		Four Mutant and more	0.292461

## Sheet: Denmark
			0
		1_127	0.000900518
		127_254	0.00308306
		254_381	0.000190018
		381_508	0.000945335
Heat map		508_635	0.00523471
		635_762	0.00044726
		762_889	0.000244567
		889_1016	8.14846e-05
		1016_1143	0.000317337
		1143_1270	0.000280715
			0
		Not Mutant	0.355789
Pie		One Mutant	0.0545742
		Two Mutant	0.397672
		Three Mutant	0.146806
		Four Mutant and more	0.0451599

## Sheet: England
			0
		1_127	0.00285322
		127_254	0.00448994
		254_381	0.00072083
		381_508	0.000470493
Heat map		508_635	0.00798861
		635_762	0.0004253
		762_889	0.000203531
		889_1016	0.000137355
		1016_1143	0.000285847
		1143_1270	0.000424946
			0
		Not Mutant	0.0260944
Pie		One Mutant	0.287468
		Two Mutant	0.265812
		Three Mutant	0.279525
		Four Mutant and more	0.1411

## Sheet: France
			0
		1_127	0.00247277
		127_254	0.00218512
		254_381	0.000254847
		381_508	0.00540377
Heat map		508_635	0.00778772
		635_762	0.00138374
		762_889	0.00050818
		889_1016	0.000491022
		1016_1143	0.000932084
		1143_1270	0.000751828
			0
		Not Mutant	0.0352496
Pie		One Mutant	0.223226
		Two Mutant	0.41069
		Three Mutant	0.165609
		Four Mutant and more	0.165225

## Sheet: Germany
			0
		1_127	0.00347839
		127_254	0.0038816
		254_381	0.000357161
		381_508	0.00229796
Heat map		508_635	0.00788824
		635_762	0.00160685
		762_889	0.000490067
		889_1016	0.000600884
		1016_1143	0.00066378
		1143_1270	0.000650657
			0
		Not Mutant	0.0500666
Pie		One Mutant	0.201312
		Two Mutant	0.308102
		Three Mutant	0.229127
		Four Mutant and more	0.211392

[truncated: 12 more sheets: Israel, Italy, Japan, Malaysia, Netherlands, Norway, Scotland, South Korea, Spain, Sweden, Switzerland, Wales]
