# Supplementary material for: Intersecting SARS-CoV-2 spike mutations and global vaccine efficacy against COVID-19
Source: Front Immunol. 2025 Mar 7;16:1435873. doi: 10.3389/fimmu.2025.1435873 (PMC11925781; doi:10.3389/fimmu.2025.1435873)
Supplement: Supplementary file 5 [file Table5.xlsx]

## Sheet: Bahamas (20-50%)
			Before	Initial	Middle	End
		1_127	0.000984252	0.00071582	0.00572656	0.00923683
		127_254	0.000656168	0	0.00286328	0.0172623
		254_381	0	0	0	0
Heatmap		381_508	0	0.00429492	0.00334049	0.0112053
		508_635	0.00787402	0.00501074	0.00572656	0.00923683
		635_762	0	0.00286328	0.00572656	0.00923683
		762_889	0.000656168	0.00214746	0.000238607	0
		889_1016	0	0	0.00262467	0.00681405
		1016_1143	0	0.00286328	0.00286328	0.00242277
		1143_1270	0.000641026	0.0020979	0	0
			Before	Initial	Middle	Last
Pie		Not Mutant	0	0.363636	0.606061	0.134615
		One Mutant	0.625	0	0	0
		Two Mutant	0.375	0.272727	0	0
		Three Mutant	0	0.0909091	0	0
		Four Mutant and more	0	0.272727	0.393939	0.865385
Timeline			Before	Mutant	Initialize	Mutant	Middle	Mutant	Last	Mutant
		0	D(614)	1.0	D(614)	1.0	D(614)	1.0	D(614)	1.0
		1	T(29)	0.125	P(681)	0.636364	P(681)	0.969697	P(681)	0.980769
		2	A(771)	0.083333	N(501)	0.636364	N(501)	0.969697	D(950)	0.576923
		3	G(1251)	0.041667	S(982)	0.363636	A(570)	0.939394	T(19)	0.576923
		4	F(157)	0.041667	A(570)	0.363636	S(982)	0.939394	L(452)	0.576923
		5	L(141)	0.041667	I(598)	0.363636	T(716)	0.939394	E(156)	0.576923
		6	P(1162)	0.041667	H(69)	0.363636	H(69)	0.939394	F(157)	0.576923
		7	D(427)	0.0	Y(144)	0.363636	V(70)	0.939394	T(478)	0.576923
		8	N(422)	0.0	D(1118)	0.363636	Y(144)	0.939394	R(158)	0.576923
		9	Y(423)	0.0	V(70)	0.363636	D(1118)	0.939394	N(501)	0.423077
		10	K(424)	0.0	T(716)	0.363636	I(598)	0.393939	T(716)	0.403846
		11	L(425)	0.0	E(1111)	0.272727	K(1191)	0.181818	V(70)	0.403846
		12	P(426)	0.0	K(854)	0.272727	L(922)	0.151515	A(570)	0.403846
		13	D(428)	0.0	S(494)	0.272727	D(215)	0.151515	S(982)	0.403846
		14	F(429)	0.0	E(661)	0.090909	Q(677)	0.060606	Y(144)	0.403846
		15	T(430)	0.0	P(1162)	0.090909	E(484)	0.030303	H(69)	0.403846
		16	G(431)	0.0	A(67)	0.090909	F(490)	0.030303	D(1118)	0.403846
		17	C(432)	0.0	D(1168)	0.090909	S(221)	0.030303	A(222)	0.211538
		18	V(433)	0.0	V(1264)	0.090909	E(1111)	0.030303	T(20)	0.076923
		19	I(434)	0.0	T(1117)	0.090909	A(701)	0.030303	Q(677)	0.038462
		20	A(435)	0.0	Q(677)	0.090909	S(494)	0.030303	F(490)	0.038462
		21	W(436)	0.0	R(403)	0.0	T(95)	0.030303	H(655)	0.019231
		22	Y(421)	0.0	I(402)	0.0	L(5)	0.030303	D(138)	0.019231
		23	T(1273)	0.0	Y(421)	0.0	K(854)	0.030303	P(809)	0.019231
		24	S(438)	0.0	N(422)	0.0	D(253)	0.030303	V(1176)	0.019231
		25	D(420)	0.0	L(425)	0.0	D(427)	0.0	G(142)	0.019231
		26	R(403)	0.0	Y(423)	0.0	P(426)	0.0	K(417)	0.019231
		27	G(404)	0.0	K(424)	0.0	E(406)	0.0	P(26)	0.019231
		28	D(405)	0.0	A(419)	0.0	K(424)	0.0	T(1027)	0.019231
		29	E(406)	0.0	P(426)	0.0	D(428)	0.0	L(18)	0.019231
		30	V(407)	0.0	D(427)	0.0	G(404)	0.0	E(484)	0.019231
		31	R(408)	0.0	D(428)	0.0	F(429)	0.0	R(190)	0.019231
		32	Q(409)	0.0	F(429)	0.0	Y(423)	0.0	S(640)	0.019231
		33	I(410)	0.0	T(430)	0.0	N(422)	0.0	T(95)	0.019231
		34	A(411)	0.0	D(420)	0.0	D(405)	0.0	A(411)	0.0
		35	P(412)	0.0	R(408)	0.0	Y(421)	0.0	I(410)	0.0
		36	G(413)	0.0	G(404)	0.0	L(425)	0.0	Q(409)	0.0
		37	Q(414)	0.0	I(418)	0.0	V(407)	0.0	R(408)	0.0
		38	T(415)	0.0	K(417)	0.0	D(420)	0.0	F(429)	0.0
		39	G(416)	0.0	D(405)	0.0	A(419)	0.0	D(428)	0.0
		40	K(417)	0.0	E(406)	0.0	P(412)	0.0	T(430)	0.0
		41	I(418)	0.0	G(431)	0.0	R(408)	0.0	G(431)	0.0
		42	A(419)	0.0	G(416)	0.0	Q(409)	0.0	C(432)	0.0
		43	N(437)	0.0	T(415)	0.0	I(418)	0.0	V(433)	0.0
		44	D(442)	0.0	Q(414)	0.0	K(417)	0.0	P(412)	0.0
		45	N(439)	0.0	G(413)	0.0	G(431)	0.0	P(426)	0.0
		46	D(467)	0.0	P(412)	0.0	G(416)	0.0	D(427)	0.0
		47	N(460)	0.0	V(407)	0.0	T(415)	0.0	G(416)	0.0
		48	L(461)	0.0	A(411)	0.0	Q(414)	0.0	L(425)	0.0
		49	K(462)	0.0	I(410)	0.0	G(413)	0.0	G(413)	0.0
		50	P(463)	0.0	Q(409)	0.0	I(410)	0.0	Q(414)	0.0
		51	F(464)	0.0	T(1273)	0.0	A(411)	0.0	K(424)	0.0
		52	E(465)	0.0	W(436)	0.0	T(430)	0.0	Y(423)	0.0
		53	R(466)	0.0	C(432)	0.0	T(1273)	0.0	T(415)	0.0
		54	I(468)	0.0	L(461)	0.0	C(432)	0.0	N(422)	0.0
		55	N(440)	0.0	R(454)	0.0	N(460)	0.0	Y(421)	0.0
		56	S(469)	0.0	L(455)	0.0	Y(453)	0.0	D(420)	0.0
		57	T(470)	0.0	F(456)	0.0	R(454)	0.0	A(419)	0.0
		58	E(471)	0.0	R(457)	0.0	L(455)	0.0	I(418)	0.0
		59	I(472)	0.0	K(458)	0.0	F(456)	0.0	A(435)	0.0
		60	Y(473)	0.0	S(459)	0.0	R(457)	0.0	I(434)	0.0
		61	Q(474)	0.0	N(460)	0.0	K(458)	0.0	T(1273)	0.0
		62	A(475)	0.0	K(462)	0.0	S(459)	0.0	W(436)	0.0
		63	S(459)	0.0	L(452)	0.0	L(461)	0.0	P(463)	0.0
		64	K(458)	0.0	P(463)	0.0	Y(451)	0.0	R(457)	0.0
		65	R(457)	0.0	F(464)	0.0	K(462)	0.0	K(458)	0.0
		66	F(456)	0.0	E(465)	0.0	P(463)	0.0	S(459)	0.0
		67	L(441)	0.0	R(466)	0.0	F(464)	0.0	N(460)	0.0
		68	V(401)	0.0	D(467)	0.0	E(465)	0.0	L(461)	0.0
		69	S(443)	0.0	I(468)	0.0	R(466)	0.0	K(462)	0.0
		70	K(444)	0.0	S(469)	0.0	D(467)	0.0	F(464)	0.0
		71	V(445)	0.0	Y(453)	0.0	I(468)	0.0	L(455)	0.0
		72	G(446)	0.0	Y(451)	0.0	L(452)	0.0	E(465)	0.0
		73	G(447)	0.0	V(433)	0.0	N(450)	0.0	R(466)	0.0
		74	N(448)	0.0	L(441)	0.0	V(433)	0.0	D(467)	0.0
		75	Y(449)	0.0	I(434)	0.0	N(440)	0.0	I(468)	0.0
		76	N(450)	0.0	A(435)	0.0	I(434)	0.0	S(469)	0.0
		77	Y(451)	0.0	F(400)	0.0	A(435)	0.0	T(470)	0.0
		78	L(452)	0.0	N(437)	0.0	W(436)	0.0	F(456)	0.0
		79	Y(453)	0.0	S(438)	0.0	I(402)	0.0	R(454)	0.0
		80	R(454)	0.0	N(439)	0.0	N(437)	0.0	N(437)	0.0
		81	L(455)	0.0	N(440)	0.0	S(438)	0.0	K(444)	0.0
		82	I(402)	0.0	D(442)	0.0	N(439)	0.0	S(438)	0.0
		83	S(399)	0.0	N(450)	0.0	L(441)	0.0	N(439)	0.0
		84	F(400)	0.0	S(443)	0.0	Y(449)	0.0	N(440)	0.0
		85	S(477)	0.0	K(444)	0.0	D(442)	0.0	L(441)	0.0
		86	F(342)	0.0	V(445)	0.0	S(443)	0.0	D(442)	0.0
		87	N(343)	0.0	G(446)	0.0	K(444)	0.0	S(443)	0.0
		88	A(344)	0.0	G(447)	0.0	V(445)	0.0	V(445)	0.0
		89	T(345)	0.0	N(448)	0.0	G(446)	0.0	Y(453)	0.0
		90	R(346)	0.0	Y(449)	0.0	G(447)	0.0	G(446)	0.0
		91	F(347)	0.0	V(401)	0.0	N(448)	0.0	G(447)	0.0
		92	A(348)	0.0	V(395)	0.0	R(403)	0.0	N(448)	0.0
		93	S(349)	0.0	S(399)	0.0	Y(396)	0.0	Y(449)	0.0
		94	V(350)	0.0	S(349)	0.0	V(401)	0.0	N(450)	0.0
		95	Y(351)	0.0	F(342)	0.0	A(352)	0.0	Y(451)	0.0
		96	A(352)	0.0	N(343)	0.0	T(345)	0.0	V(407)	0.0
		97	W(353)	0.0	A(344)	0.0	R(346)	0.0	V(401)	0.0
		98	N(354)	0.0	T(345)	0.0	F(347)	0.0	E(406)	0.0
		99	R(355)	0.0	R(346)	0.0	A(348)	0.0	D(405)	0.0

## Sheet: Bulgaria (20-50%)
			Before	Initial	Middle	End
		1_127	0.000984252	0.00071582	0.00572656	0.00923683
		127_254	0.000656168	0	0.00286328	0.0172623
		254_381	0	0	0	0
Heatmap		381_508	0	0.00429492	0.00334049	0.0112053
		508_635	0.00787402	0.00501074	0.00572656	0.00923683
		635_762	0	0.00286328	0.00572656	0.00923683
		762_889	0.000656168	0.00214746	0.000238607	0
		889_1016	0	0	0.00262467	0.00681405
		1016_1143	0	0.00286328	0.00286328	0.00242277
		1143_1270	0.000641026	0.0020979	0	0
			Before	Initial	Middle	Last
Pie		Not Mutant	0	0.363636	0.606061	0.134615
		One Mutant	0.625	0	0	0
		Two Mutant	0.375	0.272727	0	0
		Three Mutant	0	0.0909091	0	0
		Four Mutant and more	0	0.272727	0.393939	0.865385

## Sheet: Croatia (20-50%)
			Before	Initial	Middle	End
		1_127	0.00274966	0.0107664	0.00883818	0.00208604
		127_254	0.000499938	0.00506423	0.00472987	0.00818368
		254_381	0	0.000598319	8.4895e-05	0
Heatmap		381_508	0.00149981	0.00572535	0.00460859	0.00411014
		508_635	0.007999	0.0101351	0.00884728	0.00210011
		635_762	0.000999875	0.00793352	0.00871084	0.00210574
		762_889	0.000124984	0.000555346	8.4895e-05	0
		889_1016	0	0.00391717	0.00427204	0.00206633
		1016_1143	0.00174978	0.0039932	0.00432965	2.81516e-05
		1143_1270	0.0003663	0.000426274	2.6658e-05	0
			Before	Initial	Middle	Last
Pie		Not Mutant	0	0.214526	0.412784	0.736861
		One Mutant	0.52381	0.00755668	0.00154024	0
		Two Mutant	0.142857	0.0277078	0.00693107	0
		Three Mutant	0.174603	0.0289673	0.00346554	0
		Four Mutant and more	0.15873	0.721243	0.575279	0.263139
Timeline			Before	Mutant	Initialize	Mutant	Middle	Mutant	Last	Mutant
		0	D(614)	1.0	D(614)	0.99916	D(614)	1.0	P(681)	0.999642
		1	K(1045)	0.206349	H(69)	0.867338	P(681)	0.959569	D(614)	0.999642
		2	V(70)	0.126984	V(70)	0.867338	N(501)	0.946862	T(478)	0.985341
		3	H(69)	0.126984	N(501)	0.701931	T(716)	0.941856	G(142)	0.984984
		4	N(439)	0.111111	P(681)	0.699832	V(70)	0.941856	D(950)	0.984269
		5	S(477)	0.063492	D(1118)	0.698573	H(69)	0.941856	F(157)	0.984269
		6	S(673)	0.063492	T(716)	0.698153	D(1118)	0.939931	E(156)	0.984269
		7	S(98)	0.047619	A(570)	0.697733	S(982)	0.932229	L(452)	0.983911
		8	V(1264)	0.031746	S(982)	0.697733	Y(144)	0.929919	R(158)	0.983911
		9	A(222)	0.031746	Y(144)	0.697313	A(570)	0.927224	T(19)	0.982481
		10	V(772)	0.015873	N(439)	0.170025	A(701)	0.074317	G(1167)	0.177333
		11	A(27)	0.015873	A(222)	0.070949	N(188)	0.06315	T(95)	0.13586
		12	A(1078)	0.015873	V(772)	0.052477	Q(52)	0.037351	G(181)	0.088309
		13	P(521)	0.015873	L(189)	0.052477	T(791)	0.035811	A(222)	0.081516
		14	A(688)	0.015873	V(1264)	0.041562	D(80)	0.024644	P(251)	0.042903
		15	A(701)	0.015873	V(6)	0.036944	L(5)	0.020793	Q(613)	0.042546
		16	M(1229)	0.015873	A(262)	0.035264	P(26)	0.018483	L(5)	0.03468
		17	L(54)	0.015873	P(272)	0.033585	A(222)	0.018098	A(262)	0.03182
		18	N(679)	0.015873	L(452)	0.030227	L(452)	0.018098	S(477)	0.030747
		19	L(189)	0.015873	A(701)	0.028547	A(1078)	0.018098	D(215)	0.028602
		20	Q(675)	0.015873	S(477)	0.02351	G(142)	0.017713	Q(677)	0.022882
		21	T(124)	0.015873	Q(52)	0.020571	F(157)	0.016943	G(75)	0.021809
		22	F(490)	0.015873	D(80)	0.016373	T(19)	0.016943	I(210)	0.018949
		23	M(153)	0.015873	G(181)	0.014274	T(478)	0.016558	V(6)	0.016089
		24	D(427)	0.0	P(26)	0.013854	V(6)	0.016558	D(1118)	0.015731
		25	E(406)	0.0	A(1078)	0.012594	E(484)	0.016558	A(570)	0.015374
		26	C(432)	0.0	L(5)	0.011755	D(950)	0.016173	N(501)	0.015016
		27	V(407)	0.0	L(18)	0.011755	R(158)	0.016173	H(69)	0.015016
		28	G(431)	0.0	S(98)	0.009656	E(156)	0.016173	V(70)	0.015016
		29	T(430)	0.0	S(939)	0.009656	L(242)	0.013862	Y(144)	0.014301
		30	R(408)	0.0	T(791)	0.008816	A(243)	0.013477	D(1259)	0.013944
		31	Q(409)	0.0	S(673)	0.008396	L(241)	0.013477	S(982)	0.013944
		32	I(410)	0.0	V(911)	0.008396	V(16)	0.012707	T(716)	0.013586
		33	A(411)	0.0	H(49)	0.007976	K(417)	0.011552	I(850)	0.011798
		34	P(412)	0.0	N(188)	0.007976	N(439)	0.010397	I(794)	0.011441
		35	F(429)	0.0	E(484)	0.007976	F(490)	0.009626	A(701)	0.010726
		36	D(428)	0.0	Q(675)	0.006717	C(1250)	0.009241	T(572)	0.010726
		37	A(419)	0.0	N(679)	0.006717	A(522)	0.009241	E(1207)	0.010368
		38	P(426)	0.0	K(417)	0.006717	S(98)	0.008856	T(859)	0.010368
		39	K(424)	0.0	D(138)	0.005877	L(18)	0.008471	T(747)	0.010011
		40	G(413)	0.0	F(157)	0.005877	T(95)	0.008086	S(689)	0.009653
		41	Y(423)	0.0	T(859)	0.005458	D(138)	0.008086	L(54)	0.008581
		42	N(422)	0.0	A(522)	0.005458	A(262)	0.006546	L(1063)	0.008581
		43	Q(414)	0.0	G(252)	0.005038	G(1167)	0.006546	P(26)	0.008581
		44	T(415)	0.0	L(242)	0.005038	V(772)	0.006161	I(100)	0.007866
		45	G(416)	0.0	V(615)	0.005038	L(189)	0.006161	C(1235)	0.007508
		46	K(417)	0.0	D(215)	0.004618	S(939)	0.005006	P(1162)	0.007508
		47	I(418)	0.0	L(241)	0.004618	S(155)	0.005006	T(22)	0.007151
		48	V(433)	0.0	A(243)	0.004618	R(346)	0.004236	I(666)	0.007151
		49	Y(421)	0.0	A(1070)	0.004618	Q(677)	0.004236	E(1150)	0.007151
		50	D(420)	0.0	T(1027)	0.004198	P(1162)	0.004236	A(520)	0.006793
		51	L(425)	0.0	L(54)	0.004198	D(796)	0.003851	D(138)	0.006435
		52	T(1273)	0.0	A(684)	0.004198	P(272)	0.003466	A(1078)	0.006435
		53	I(434)	0.0	A(67)	0.003778	T(20)	0.003466	M(153)	0.006078
		54	P(463)	0.0	G(75)	0.003778	E(583)	0.003466	C(1250)	0.005363
		55	F(456)	0.0	V(16)	0.003778	S(680)	0.003466	I(584)	0.005005
		56	R(457)	0.0	T(19)	0.003359	W(152)	0.003466	S(640)	0.005005
		57	K(458)	0.0	Y(508)	0.003359	N(657)	0.00308	D(1084)	0.004648
		58	S(459)	0.0	A(845)	0.003359	V(615)	0.00308	T(883)	0.004648
		59	N(460)	0.0	D(1163)	0.002939	G(1219)	0.00308	T(1116)	0.004648
		60	L(461)	0.0	P(812)	0.002939	T(572)	0.00308	V(1122)	0.00429
		61	K(462)	0.0	V(1104)	0.002939	S(477)	0.00308	G(769)	0.00429
		62	F(464)	0.0	S(221)	0.002939	E(96)	0.002695	D(936)	0.00429
		63	R(454)	0.0	C(1250)	0.002939	V(1104)	0.002695	G(1124)	0.00429
		64	E(465)	0.0	Q(607)	0.002939	H(655)	0.00231	H(245)	0.003933
		65	R(466)	0.0	Q(613)	0.002519	D(1163)	0.00231	T(1027)	0.003933
		66	D(467)	0.0	W(258)	0.002519	M(153)	0.00231	Q(173)	0.003933
		67	I(468)	0.0	T(95)	0.002519	V(1176)	0.00231	P(272)	0.003218
		68	S(469)	0.0	S(680)	0.002519	A(1025)	0.00231	A(67)	0.003218
		69	T(470)	0.0	A(672)	0.002099	T(1027)	0.00231	A(688)	0.003218
		70	E(471)	0.0	P(330)	0.002099	A(845)	0.00231	K(1191)	0.00286
		71	L(455)	0.0	K(1073)	0.002099	T(470)	0.00231	A(845)	0.00286
		72	Y(453)	0.0	R(346)	0.002099	A(67)	0.00231	E(583)	0.00286
		73	A(435)	0.0	V(11)	0.002099	K(1191)	0.00231	H(655)	0.00286
		74	S(443)	0.0	E(583)	0.002099	A(684)	0.00231	R(246)	0.00286
		75	W(436)	0.0	H(1101)	0.002099	L(141)	0.00231	T(553)	0.00286
		76	N(437)	0.0	D(253)	0.001679	H(1101)	0.00231	V(1264)	0.00286
		77	S(438)	0.0	T(307)	0.001679	R(190)	0.00231	G(1219)	0.002503
		78	G(404)	0.0	A(653)	0.001679	A(899)	0.001925	A(27)	0.002503
		79	N(440)	0.0	G(142)	0.001679	T(732)	0.001925	G(446)	0.002503
		80	L(441)	0.0	C(1240)	0.001679	S(12)	0.001925	E(484)	0.002503
		81	D(442)	0.0	C(1235)	0.001679	A(852)	0.001925	V(308)	0.002503
		82	K(444)	0.0	A(688)	0.001679	T(778)	0.001925	G(1267)	0.002503
		83	L(452)	0.0	K(1181)	0.001679	E(1111)	0.001925	V(16)	0.002503
		84	V(445)	0.0	A(1226)	0.001679	D(215)	0.001925	A(163)	0.002503
		85	G(446)	0.0	D(796)	0.001679	H(245)	0.001925	Q(314)	0.002145
		86	G(447)	0.0	S(254)	0.001679	L(7)	0.001925	L(141)	0.002145
		87	N(448)	0.0	Q(784)	0.001679	N(603)	0.00154	P(384)	0.002145
		88	Y(449)	0.0	Q(957)	0.001679	D(88)	0.00154	W(64)	0.002145
		89	N(450)	0.0	R(214)	0.001679	L(216)	0.00154	V(362)	0.002145
		90	Y(451)	0.0	S(1055)	0.001259	W(258)	0.00154	T(124)	0.002145
		91	D(405)	0.0	W(436)	0.001259	G(261)	0.00154	G(1171)	0.001788
		92	A(397)	0.0	V(382)	0.001259	L(1203)	0.00154	V(1104)	0.001788
		93	R(403)	0.0	T(827)	0.001259	V(1264)	0.00154	Q(628)	0.001788
		94	I(402)	0.0	P(25)	0.001259	S(1242)	0.001155	Y(145)	0.001788
		95	T(345)	0.0	L(1063)	0.001259	P(25)	0.001155	E(96)	0.001788
		96	R(346)	0.0	W(152)	0.001259	S(221)	0.001155	S(71)	0.001788
		97	F(347)	0.0	T(299)	0.001259	T(250)	0.001155	S(680)	0.001788
		98	A(348)	0.0	Q(321)	0.001259	A(672)	0.001155	M(1237)	0.001788
		99	S(349)	0.0	S(1170)	0.001259	I(692)	0.001155	T(676)	0.001788

## Sheet: Cyprus (20-50%)
			Before	Initial	Middle	End
		1_127	0.00954145	0.0136006
		127_254	0.000802841	0.0025565
		254_381	7.71962e-05	0.00020452
Heatmap		381_508	0.00446194	0.00623786
		508_635	0.00792033	0.00838532
		635_762	0.000308785	0.0025565
		762_889	0.000277906	0.00061356
		889_1016	4.63177e-05	0.00224972
		1016_1143	9.26355e-05	0.00112486
		1143_1270	0.000301659	9.99001e-05
			Before	Initial	Middle	Last
Pie		Not Mutant	0.00196078	0.0779221
		One Mutant	0.294118	0
		Two Mutant	0.0666667	0.012987
		Three Mutant	0.0568627	0.0909091
		Four Mutant and more	0.580392	0.818182
Timeline			Before	Mutant	Initialize	Mutant	Middle	Mutant	Last	Mutant
		0	D(614)	0.994118	D(614)	1.0	T(1273)	nan	T(1273)	nan
		1	V(70)	0.558824	V(70)	0.87013	D(427)	nan	D(427)	nan
		2	H(69)	0.558824	H(69)	0.87013	D(420)	nan	D(420)	nan
		3	N(439)	0.554902	N(439)	0.649351	Y(421)	nan	Y(421)	nan
		4	A(222)	0.076471	S(982)	0.220779	N(422)	nan	N(422)	nan
		5	L(18)	0.060784	P(681)	0.220779	Y(423)	nan	Y(423)	nan
		6	D(1163)	0.019608	A(570)	0.220779	K(424)	nan	K(424)	nan
		7	G(769)	0.017647	T(716)	0.220779	L(425)	nan	L(425)	nan
		8	S(98)	0.011765	N(501)	0.220779	P(426)	nan	P(426)	nan
		9	P(681)	0.007843	Y(144)	0.220779	D(428)	nan	D(428)	nan
		10	Q(677)	0.005882	D(1118)	0.220779	I(418)	nan	I(418)	nan
		11	V(1176)	0.005882	A(222)	0.12987	F(429)	nan	F(429)	nan
		12	T(20)	0.005882	L(18)	0.116883	T(430)	nan	T(430)	nan
		13	Y(28)	0.005882	S(98)	0.090909	G(431)	nan	G(431)	nan
		14	M(153)	0.005882	A(893)	0.064935	C(432)	nan	C(432)	nan
		15	S(477)	0.005882	S(968)	0.064935	V(433)	nan	V(433)	nan
		16	Q(675)	0.005882	S(162)	0.051948	I(434)	nan	I(434)	nan
		17	A(879)	0.003922	P(793)	0.051948	A(435)	nan	A(435)	nan
		18	A(570)	0.003922	L(189)	0.025974	A(419)	nan	A(419)	nan
		19	S(982)	0.003922	V(772)	0.025974	K(417)	nan	K(417)	nan
		20	L(54)	0.003922	M(177)	0.025974	N(437)	nan	N(437)	nan
		21	T(716)	0.003922	Q(675)	0.025974	V(407)	nan	V(407)	nan
		22	T(859)	0.003922	G(257)	0.012987	F(400)	nan	F(400)	nan
		23	M(1237)	0.003922	A(831)	0.012987	V(401)	nan	V(401)	nan
		24	A(243)	0.003922	E(654)	0.012987	I(402)	nan	I(402)	nan
		25	I(233)	0.003922	M(1237)	0.012987	R(403)	nan	R(403)	nan
		26	K(835)	0.003922	Q(913)	0.012987	G(404)	nan	G(404)	nan
		27	N(501)	0.003922	E(281)	0.012987	D(405)	nan	D(405)	nan
		28	Y(144)	0.003922	D(428)	0.0	E(406)	nan	E(406)	nan
		29	D(1118)	0.003922	L(425)	0.0	R(408)	nan	R(408)	nan
		30	A(1070)	0.003922	P(426)	0.0	G(416)	nan	G(416)	nan
		31	L(176)	0.003922	D(427)	0.0	Q(409)	nan	Q(409)	nan
		32	E(654)	0.003922	V(341)	0.0	I(410)	nan	I(410)	nan
		33	T(1273)	0.003922	F(429)	0.0	A(411)	nan	A(411)	nan
		34	A(846)	0.001961	K(424)	0.0	P(412)	nan	P(412)	nan
		35	D(808)	0.001961	G(431)	0.0	G(413)	nan	G(413)	nan
		36	F(374)	0.001961	C(432)	0.0	Q(414)	nan	Q(414)	nan
		37	S(673)	0.001961	V(433)	0.0	T(415)	nan	T(415)	nan
		38	V(159)	0.001961	I(434)	0.0	W(436)	nan	W(436)	nan
		39	V(1104)	0.001961	A(435)	0.0	S(438)	nan	S(438)	nan
		40	Q(1208)	0.001961	W(436)	0.0	D(398)	nan	D(398)	nan
		41	V(642)	0.001961	N(437)	0.0	D(467)	nan	D(467)	nan
		42	N(679)	0.001961	T(430)	0.0	N(460)	nan	N(460)	nan
		43	R(765)	0.001961	N(331)	0.0	L(461)	nan	L(461)	nan
		44	L(1203)	0.001961	P(330)	0.0	K(462)	nan	K(462)	nan
		45	A(1174)	0.001961	Y(423)	0.0	P(463)	nan	P(463)	nan
		46	Q(23)	0.001961	R(408)	0.0	F(464)	nan	F(464)	nan
		47	R(683)	0.001961	Q(409)	0.0	E(465)	nan	E(465)	nan
		48	Q(613)	0.001961	I(410)	0.0	R(466)	nan	R(466)	nan
		49	T(22)	0.001961	A(411)	0.0	I(468)	nan	I(468)	nan
		50	W(152)	0.001961	P(412)	0.0	K(458)	nan	K(458)	nan
		51	A(262)	0.001961	G(413)	0.0	S(469)	nan	S(469)	nan
		52	S(691)	0.001961	Q(414)	0.0	T(470)	nan	T(470)	nan
		53	G(1124)	0.001961	T(415)	0.0	E(471)	nan	E(471)	nan
		54	P(272)	0.001961	G(416)	0.0	I(472)	nan	I(472)	nan
		55	N(925)	0.001961	K(417)	0.0	Y(473)	nan	Y(473)	nan
		56	G(257)	0.001961	I(418)	0.0	Q(474)	nan	Q(474)	nan
		57	K(417)	0.001961	A(419)	0.0	A(475)	nan	A(475)	nan
		58	T(581)	0.001961	D(420)	0.0	S(459)	nan	S(459)	nan
		59	E(1151)	0.001961	Y(421)	0.0	R(457)	nan	R(457)	nan
		60	K(528)	0.001961	N(422)	0.0	N(439)	nan	N(439)	nan
		61	M(731)	0.001961	S(438)	0.0	G(447)	nan	G(447)	nan
		62	T(618)	0.001961	S(443)	0.0	N(440)	nan	N(440)	nan
		63	T(299)	0.001961	N(440)	0.0	L(441)	nan	L(441)	nan
		64	C(15)	0.001961	P(463)	0.0	D(442)	nan	D(442)	nan
		65	P(1263)	0.001961	R(457)	0.0	S(443)	nan	S(443)	nan
		66	A(419)	0.0	K(458)	0.0	K(444)	nan	K(444)	nan
		67	P(426)	0.0	S(459)	0.0	V(445)	nan	V(445)	nan
		68	C(432)	0.0	N(460)	0.0	G(446)	nan	G(446)	nan
		69	G(431)	0.0	L(461)	0.0	N(448)	nan	N(448)	nan
		70	L(425)	0.0	K(462)	0.0	F(456)	nan	F(456)	nan
		71	G(413)	0.0	F(464)	0.0	Y(449)	nan	Y(449)	nan
		72	P(337)	0.0	F(456)	0.0	N(450)	nan	N(450)	nan
		73	Q(414)	0.0	E(465)	0.0	Y(451)	nan	Y(451)	nan
		74	T(430)	0.0	R(466)	0.0	L(452)	nan	L(452)	nan
		75	N(422)	0.0	D(467)	0.0	Y(453)	nan	Y(453)	nan
		76	F(429)	0.0	I(468)	0.0	R(454)	nan	R(454)	nan
		77	D(428)	0.0	S(469)	0.0	L(455)	nan	L(455)	nan
		78	Y(421)	0.0	T(470)	0.0	S(399)	nan	S(399)	nan
		79	T(415)	0.0	V(327)	0.0	A(397)	nan	A(397)	nan
		80	V(433)	0.0	L(455)	0.0	Y(636)	nan	Y(636)	nan
		81	G(416)	0.0	L(441)	0.0	F(347)	nan	F(347)	nan
		82	G(339)	0.0	G(447)	0.0	E(340)	nan	E(340)	nan
		83	Y(423)	0.0	D(442)	0.0	V(341)	nan	V(341)	nan
		84	F(338)	0.0	V(407)	0.0	F(342)	nan	F(342)	nan
		85	D(427)	0.0	F(329)	0.0	N(343)	nan	N(343)	nan
		86	I(418)	0.0	K(444)	0.0	A(344)	nan	A(344)	nan
		87	E(340)	0.0	V(445)	0.0	T(345)	nan	T(345)	nan
		88	D(420)	0.0	G(446)	0.0	R(346)	nan	R(346)	nan
		89	K(424)	0.0	N(448)	0.0	A(348)	nan	A(348)	nan
		90	W(353)	0.0	R(454)	0.0	F(338)	nan	F(338)	nan
		91	I(434)	0.0	Y(449)	0.0	S(349)	nan	S(349)	nan
		92	N(450)	0.0	R(328)	0.0	V(350)	nan	V(350)	nan
		93	K(462)	0.0	N(450)	0.0	Y(351)	nan	Y(351)	nan
		94	L(461)	0.0	Y(451)	0.0	A(352)	nan	A(352)	nan
		95	N(460)	0.0	L(452)	0.0	W(353)	nan	W(353)	nan
		96	S(459)	0.0	Y(453)	0.0	N(354)	nan	N(354)	nan
		97	K(458)	0.0	I(332)	0.0	R(355)	nan	R(355)	nan
		98	R(457)	0.0	G(404)	0.0	G(339)	nan	G(339)	nan
		99	T(333)	0.0	E(406)	0.0	P(337)	nan	P(337)	nan

## Sheet: Georgia (20-50%)
			Before	Initial	Middle	End
		1_127	0.00421822	0.0087739	0.00738797	0.00317869
		127_254	0.000281215	0.00404949	0.00534655	0.00868427
		254_381	0	0	9.72101e-05	0
Heatmap		381_508	0	0.00404949	0.00515213	0.00486153
		508_635	0.0075928	0.00922385	0.00806844	0.00276318
		635_762	0.00056243	0.00584927	0.00729076	0.00276318
		762_889	0	0	0	2.07758e-05
		889_1016	0	0.00269966	0.00320793	0.00243076
		1016_1143	0.00056243	0.00292463	0.0029163	0.000186982
		1143_1270	0.000824176	0.000879121	0	4.05927e-05
			Before	Initial	Middle	Last
Pie		Not Mutant	0.107143	0.228571	0.333333	0.675462
		One Mutant	0.357143	0.0285714	0	0
		Two Mutant	0.25	0.114286	0.0493827	0.00527704
		Three Mutant	0.25	0.142857	0.037037	0
		Four Mutant and more	0.0357143	0.485714	0.580247	0.319261
Timeline			Before	Mutant	Initialize	Mutant	Middle	Mutant	Last	Mutant
		0	D(614)	0.892857	D(614)	1.0	D(614)	1.0	D(614)	1.0
		1	L(18)	0.428571	V(70)	0.685714	P(681)	0.839506	P(681)	0.994723
		2	H(69)	0.071429	H(69)	0.685714	N(501)	0.654321	L(452)	0.965699
		3	V(70)	0.071429	P(681)	0.6	Y(144)	0.62963	T(19)	0.965699
		4	A(520)	0.071429	Y(144)	0.6	A(570)	0.62963	T(478)	0.965699
		5	D(1146)	0.035714	D(1118)	0.571429	S(982)	0.62963	F(157)	0.963061
		6	A(570)	0.035714	T(716)	0.571429	V(70)	0.62963	E(156)	0.963061
		7	Y(144)	0.035714	A(570)	0.571429	D(1118)	0.62963	R(158)	0.960422
		8	S(221)	0.035714	N(501)	0.571429	H(69)	0.62963	D(950)	0.955145
		9	T(29)	0.035714	S(982)	0.571429	T(716)	0.62963	G(142)	0.836412
		10	P(681)	0.035714	L(18)	0.171429	L(452)	0.148148	T(95)	0.527704
		11	P(1162)	0.035714	D(843)	0.085714	D(950)	0.111111	A(570)	0.039578
		12	E(654)	0.035714	P(812)	0.057143	T(19)	0.111111	N(501)	0.029024
		13	N(501)	0.035714	E(484)	0.057143	F(157)	0.111111	G(1167)	0.029024
		14	D(1118)	0.035714	D(1146)	0.057143	T(478)	0.111111	Y(144)	0.029024
		15	M(1233)	0.035714	L(5)	0.057143	T(385)	0.098765	D(1118)	0.029024
		16	V(1068)	0.035714	M(153)	0.057143	R(158)	0.098765	Q(677)	0.029024
		17	S(982)	0.035714	N(439)	0.028571	M(153)	0.098765	T(716)	0.029024
		18	T(716)	0.035714	N(137)	0.028571	E(156)	0.098765	S(982)	0.029024
		19	L(754)	0.035714	D(138)	0.028571	D(138)	0.074074	H(69)	0.029024
		20	D(627)	0.035714	A(520)	0.028571	N(137)	0.074074	V(70)	0.029024
		21	V(1104)	0.035714	S(221)	0.028571	L(18)	0.074074	W(258)	0.026385
		22	K(535)	0.035714	V(143)	0.028571	S(98)	0.074074	K(417)	0.023747
		23	T(430)	0.0	T(385)	0.028571	G(142)	0.061728	P(1162)	0.021108
		24	G(431)	0.0	V(36)	0.028571	T(95)	0.049383	A(879)	0.01847
		25	D(428)	0.0	Y(145)	0.028571	L(5)	0.049383	V(1264)	0.015831
		26	F(429)	0.0	V(1176)	0.028571	Q(677)	0.037037	L(18)	0.015831
		27	Y(423)	0.0	E(406)	0.028571	A(222)	0.037037	T(547)	0.015831
		28	D(427)	0.0	V(1104)	0.028571	S(12)	0.037037	T(250)	0.013193
		29	P(426)	0.0	D(627)	0.028571	A(845)	0.037037	A(522)	0.010554
		30	K(424)	0.0	T(470)	0.028571	L(752)	0.037037	P(812)	0.010554
		31	L(425)	0.0	A(647)	0.028571	E(484)	0.024691	D(138)	0.010554
		32	N(422)	0.0	V(1264)	0.028571	A(701)	0.024691	Q(613)	0.010554
		33	T(1273)	0.0	R(454)	0.0	T(573)	0.012346	T(719)	0.007916
		34	Y(421)	0.0	S(469)	0.0	D(253)	0.012346	D(80)	0.007916
		35	D(420)	0.0	Y(423)	0.0	P(251)	0.012346	S(221)	0.007916
		36	G(404)	0.0	K(424)	0.0	K(417)	0.012346	T(22)	0.007916
		37	D(405)	0.0	L(425)	0.0	D(215)	0.012346	V(622)	0.007916
		38	E(406)	0.0	D(467)	0.0	H(49)	0.012346	V(382)	0.007916
		39	V(407)	0.0	I(468)	0.0	D(80)	0.012346	A(626)	0.007916
		40	R(408)	0.0	Y(421)	0.0	V(915)	0.012346	A(67)	0.007916
		41	Q(409)	0.0	P(426)	0.0	A(1070)	0.012346	D(830)	0.007916
		42	I(410)	0.0	D(427)	0.0	D(111)	0.012346	S(477)	0.007916
		43	A(411)	0.0	R(466)	0.0	V(120)	0.012346	S(13)	0.005277
		44	P(412)	0.0	D(428)	0.0	S(221)	0.012346	E(1207)	0.005277
		45	G(413)	0.0	N(422)	0.0	A(243)	0.012346	F(65)	0.005277
		46	Q(414)	0.0	D(420)	0.0	N(354)	0.012346	T(29)	0.005277
		47	T(415)	0.0	T(430)	0.0	L(241)	0.012346	V(16)	0.005277
		48	G(416)	0.0	A(419)	0.0	L(242)	0.012346	D(53)	0.005277
		49	K(417)	0.0	I(418)	0.0	A(123)	0.012346	A(845)	0.005277
		50	I(418)	0.0	K(417)	0.0	W(64)	0.012346	G(1124)	0.005277
		51	A(419)	0.0	G(416)	0.0	K(1073)	0.012346	N(17)	0.005277
		52	N(437)	0.0	T(415)	0.0	E(309)	0.012346	S(373)	0.005277
		53	C(432)	0.0	Q(414)	0.0	V(36)	0.012346	G(339)	0.005277
		54	L(461)	0.0	G(413)	0.0	I(434)	0.0	A(222)	0.005277
		55	R(454)	0.0	P(412)	0.0	V(433)	0.0	I(233)	0.005277
		56	L(455)	0.0	A(411)	0.0	T(1273)	0.0	A(890)	0.005277
		57	F(456)	0.0	I(410)	0.0	C(432)	0.0	T(553)	0.005277
		58	R(457)	0.0	Q(409)	0.0	G(431)	0.0	P(251)	0.005277
		59	K(458)	0.0	R(408)	0.0	T(430)	0.0	C(1247)	0.005277
		60	S(459)	0.0	E(471)	0.0	F(429)	0.0	V(289)	0.005277
		61	N(460)	0.0	F(429)	0.0	D(428)	0.0	T(1076)	0.005277
		62	K(462)	0.0	G(431)	0.0	D(427)	0.0	V(1228)	0.005277
		63	L(452)	0.0	L(455)	0.0	W(436)	0.0	P(809)	0.005277
		64	P(463)	0.0	V(445)	0.0	P(426)	0.0	T(859)	0.005277
		65	F(464)	0.0	Y(453)	0.0	L(425)	0.0	M(177)	0.005277
		66	E(465)	0.0	L(452)	0.0	K(424)	0.0	R(214)	0.002639
		67	R(466)	0.0	Y(451)	0.0	Y(423)	0.0	I(100)	0.002639
		68	D(467)	0.0	N(450)	0.0	N(422)	0.0	L(216)	0.002639
		69	I(468)	0.0	Y(449)	0.0	Y(421)	0.0	K(1038)	0.002639
		70	S(469)	0.0	F(456)	0.0	D(420)	0.0	A(694)	0.002639
		71	Y(453)	0.0	R(457)	0.0	A(419)	0.0	I(850)	0.002639
		72	Y(451)	0.0	K(458)	0.0	A(435)	0.0	D(215)	0.002639
		73	V(433)	0.0	S(459)	0.0	D(442)	0.0	D(198)	0.002639
		74	L(441)	0.0	N(448)	0.0	N(437)	0.0	F(168)	0.002639
		75	I(434)	0.0	G(447)	0.0	F(456)	0.0	E(1150)	0.002639
		76	A(435)	0.0	G(446)	0.0	T(470)	0.0	N(121)	0.002639
		77	W(436)	0.0	N(460)	0.0	S(469)	0.0	A(435)	0.002639
		78	I(402)	0.0	L(461)	0.0	I(468)	0.0	Q(239)	0.002639
		79	S(438)	0.0	K(462)	0.0	D(467)	0.0	N(164)	0.002639
		80	N(439)	0.0	C(432)	0.0	R(466)	0.0	T(747)	0.002639
		81	N(440)	0.0	K(444)	0.0	E(465)	0.0	A(1078)	0.002639
		82	D(442)	0.0	V(407)	0.0	F(464)	0.0	H(1101)	0.002639
		83	N(450)	0.0	D(442)	0.0	P(463)	0.0	N(679)	0.002639
		84	S(443)	0.0	L(441)	0.0	K(462)	0.0	H(146)	0.002639
		85	K(444)	0.0	N(440)	0.0	L(461)	0.0	K(1073)	0.002639
		86	V(445)	0.0	P(463)	0.0	N(460)	0.0	V(445)	0.002639
		87	G(446)	0.0	S(438)	0.0	S(459)	0.0	S(255)	0.002639
		88	G(447)	0.0	F(464)	0.0	K(458)	0.0	G(446)	0.002639
		89	N(448)	0.0	N(437)	0.0	R(457)	0.0	N(137)	0.002639
		90	Y(449)	0.0	W(436)	0.0	L(455)	0.0	E(516)	0.002639
		91	R(403)	0.0	A(435)	0.0	S(438)	0.0	F(133)	0.002639
		92	Y(396)	0.0	I(434)	0.0	R(454)	0.0	P(479)	0.002639
		93	V(401)	0.0	E(465)	0.0	Y(453)	0.0	K(187)	0.002639
		94	F(400)	0.0	V(433)	0.0	Y(451)	0.0	V(1104)	0.002639
		95	N(343)	0.0	S(443)	0.0	N(450)	0.0	I(101)	0.002639
		96	A(344)	0.0	F(400)	0.0	Y(449)	0.0	K(557)	0.002639
		97	T(345)	0.0	D(405)	0.0	N(448)	0.0	D(574)	0.002639
		98	R(346)	0.0	G(404)	0.0	G(447)	0.0	S(12)	0.002639
		99	F(347)	0.0	R(346)	0.0	G(446)	0.0	W(64)	0.002639

## Sheet: Montenegro (20-50%)
			Before	Initial	Middle	End
		1_127	0	0.0103605	0.00933217	0.00382662
		127_254	0	0.00165769	0.00466608	0.0142763
		254_381	0	0	0	0
Heatmap		381_508	0	0.00538748	0.00466608	0.00721172
		508_635	0.00787402	0.00828844	0.00933217	0.00382662
		635_762	0	0.00331538	0.00933217	0.00382662
		762_889	0	0	0	0
		889_1016	0	0.00165769	0.00466608	0.00367945
		1016_1143	0	0.00207211	0.00466608	0.000147178
		1143_1270	0	0.00161943	0	0
			Before	Initial	Middle	Last
Pie		Not Mutant	0	0.157895	0.407407	0.53271
		One Mutant	1	0.105263	0	0
		Two Mutant	0	0.105263	0	0
		Three Mutant	0	0	0	0
		Four Mutant and more	0	0.631579	0.592593	0.46729
Timeline			Before	Mutant	Initialize	Mutant	Middle	Mutant	Last	Mutant
		0	D(614)	1.0	D(614)	1.0	V(70)	1.0	D(614)	1.0
		1	T(1273)	0.0	V(70)	0.789474	S(982)	1.0	P(681)	0.971963
		2	W(436)	0.0	H(69)	0.789474	N(501)	1.0	L(452)	0.859813
		3	A(419)	0.0	N(439)	0.421053	T(716)	1.0	D(950)	0.859813
		4	D(420)	0.0	Y(144)	0.368421	A(570)	1.0	R(158)	0.859813
		5	Y(421)	0.0	S(982)	0.368421	H(69)	1.0	F(157)	0.859813
		6	N(422)	0.0	N(501)	0.368421	P(681)	1.0	E(156)	0.859813
		7	Y(423)	0.0	A(570)	0.368421	D(614)	1.0	T(478)	0.859813
		8	K(424)	0.0	T(716)	0.368421	D(1118)	1.0	T(19)	0.859813
		9	L(425)	0.0	P(681)	0.368421	Y(144)	0.925926	G(142)	0.859813
		10	P(426)	0.0	D(1118)	0.368421	A(653)	0.222222	N(501)	0.140187
		11	D(427)	0.0	A(653)	0.157895	S(704)	0.148148	T(95)	0.121495
		12	D(428)	0.0	V(1264)	0.105263	L(5)	0.148148	D(1118)	0.11215
		13	F(429)	0.0	S(1249)	0.105263	I(1179)	0.148148	Y(144)	0.11215
		14	T(430)	0.0	R(1091)	0.052632	H(146)	0.074074	T(716)	0.11215
		15	G(431)	0.0	T(33)	0.052632	A(1020)	0.074074	S(982)	0.11215
		16	C(432)	0.0	S(477)	0.052632	S(205)	0.037037	H(69)	0.11215
		17	V(433)	0.0	A(411)	0.0	P(412)	0.0	V(70)	0.11215
		18	I(434)	0.0	D(405)	0.0	A(411)	0.0	A(570)	0.102804
		19	I(418)	0.0	C(432)	0.0	C(432)	0.0	P(251)	0.084112
		20	K(417)	0.0	G(431)	0.0	G(431)	0.0	S(704)	0.046729
		21	G(416)	0.0	T(430)	0.0	T(430)	0.0	I(1179)	0.046729
		22	E(406)	0.0	F(429)	0.0	F(429)	0.0	Q(677)	0.046729
		23	S(399)	0.0	D(428)	0.0	D(428)	0.0	L(5)	0.046729
		24	F(400)	0.0	D(427)	0.0	D(427)	0.0	E(484)	0.037383
		25	V(401)	0.0	P(426)	0.0	P(426)	0.0	C(1250)	0.037383
		26	I(402)	0.0	L(425)	0.0	L(425)	0.0	A(653)	0.037383
		27	R(403)	0.0	K(424)	0.0	K(424)	0.0	V(1176)	0.028037
		28	G(404)	0.0	Y(423)	0.0	Y(423)	0.0	A(262)	0.028037
		29	D(405)	0.0	R(403)	0.0	I(402)	0.0	K(417)	0.028037
		30	V(407)	0.0	N(422)	0.0	N(422)	0.0	H(655)	0.028037
		31	T(415)	0.0	Y(421)	0.0	Y(421)	0.0	T(1027)	0.028037
		32	R(408)	0.0	G(404)	0.0	D(420)	0.0	D(138)	0.028037
		33	Q(409)	0.0	D(420)	0.0	R(403)	0.0	R(190)	0.028037
		34	I(410)	0.0	P(412)	0.0	A(419)	0.0	T(20)	0.028037
		35	A(411)	0.0	A(419)	0.0	G(404)	0.0	L(18)	0.028037
		36	P(412)	0.0	E(406)	0.0	I(418)	0.0	P(26)	0.028037
		37	G(413)	0.0	I(418)	0.0	K(417)	0.0	A(1020)	0.018692
		38	Q(414)	0.0	K(417)	0.0	G(416)	0.0	W(258)	0.018692
		39	A(435)	0.0	G(416)	0.0	D(405)	0.0	V(622)	0.018692
		40	N(437)	0.0	I(402)	0.0	E(406)	0.0	G(261)	0.018692
		41	A(397)	0.0	V(407)	0.0	V(407)	0.0	S(71)	0.018692
		42	R(466)	0.0	R(408)	0.0	R(408)	0.0	Q(14)	0.018692
		43	S(459)	0.0	Q(409)	0.0	T(415)	0.0	D(936)	0.009346
		44	N(460)	0.0	T(415)	0.0	Q(414)	0.0	A(67)	0.009346
		45	L(461)	0.0	Q(414)	0.0	Q(409)	0.0	W(64)	0.009346
		46	K(462)	0.0	I(410)	0.0	G(413)	0.0	S(929)	0.009346
		47	P(463)	0.0	G(413)	0.0	I(410)	0.0	A(522)	0.009346
		48	F(464)	0.0	V(401)	0.0	V(433)	0.0	H(146)	0.009346
		49	E(465)	0.0	V(433)	0.0	T(1273)	0.0	V(826)	0.009346
		50	D(467)	0.0	T(1273)	0.0	I(434)	0.0	A(222)	0.009346
		51	R(457)	0.0	I(434)	0.0	A(435)	0.0	G(181)	0.009346
		52	I(468)	0.0	P(463)	0.0	L(455)	0.0	D(178)	0.009346
		53	S(469)	0.0	F(456)	0.0	F(456)	0.0	S(477)	0.009346
		54	T(470)	0.0	R(457)	0.0	R(457)	0.0	S(98)	0.009346
		55	E(471)	0.0	K(458)	0.0	K(458)	0.0	T(250)	0.009346
		56	I(472)	0.0	S(459)	0.0	S(459)	0.0	L(242)	0.009346
		57	Y(473)	0.0	N(460)	0.0	N(460)	0.0	Q(628)	0.009346
		58	Q(474)	0.0	L(461)	0.0	L(461)	0.0	S(813)	0.009346
		59	K(458)	0.0	K(462)	0.0	K(462)	0.0	M(1237)	0.009346
		60	F(456)	0.0	F(464)	0.0	P(463)	0.0	S(247)	0.009346
		61	S(438)	0.0	R(454)	0.0	F(464)	0.0	P(1162)	0.009346
		62	G(446)	0.0	E(465)	0.0	E(465)	0.0	A(890)	0.009346
		63	N(439)	0.0	R(466)	0.0	R(466)	0.0	G(447)	0.009346
		64	N(440)	0.0	D(467)	0.0	D(467)	0.0	G(446)	0.009346
		65	L(441)	0.0	I(468)	0.0	I(468)	0.0	I(233)	0.009346
		66	D(442)	0.0	S(469)	0.0	S(469)	0.0	A(27)	0.009346
		67	S(443)	0.0	T(470)	0.0	T(470)	0.0	F(456)	0.009346
		68	K(444)	0.0	E(471)	0.0	E(471)	0.0	G(1167)	0.009346
		69	V(445)	0.0	L(455)	0.0	R(454)	0.0	E(465)	0.0
		70	G(447)	0.0	Y(453)	0.0	Y(453)	0.0	I(418)	0.0
		71	L(455)	0.0	A(435)	0.0	L(452)	0.0	K(424)	0.0
		72	N(448)	0.0	S(443)	0.0	D(442)	0.0	Y(423)	0.0
		73	Y(449)	0.0	W(436)	0.0	W(436)	0.0	N(422)	0.0
		74	N(450)	0.0	N(437)	0.0	F(400)	0.0	L(461)	0.0
		75	Y(451)	0.0	S(438)	0.0	N(437)	0.0	Y(421)	0.0
		76	L(452)	0.0	S(399)	0.0	S(438)	0.0	K(462)	0.0
		77	Y(453)	0.0	N(440)	0.0	N(439)	0.0	G(413)	0.0
		78	R(454)	0.0	L(441)	0.0	N(440)	0.0	P(463)	0.0
		79	D(398)	0.0	D(442)	0.0	L(441)	0.0	G(416)	0.0
		80	Y(396)	0.0	K(444)	0.0	S(443)	0.0	Q(414)	0.0
		81	G(476)	0.0	L(452)	0.0	Y(451)	0.0	L(425)	0.0
		82	F(347)	0.0	V(445)	0.0	K(444)	0.0	T(415)	0.0
		83	E(340)	0.0	G(446)	0.0	V(445)	0.0	F(464)	0.0
		84	V(341)	0.0	G(447)	0.0	G(446)	0.0	A(419)	0.0
		85	F(342)	0.0	N(448)	0.0	G(447)	0.0	D(420)	0.0
		86	N(343)	0.0	Y(449)	0.0	N(448)	0.0	Y(451)	0.0
		87	A(344)	0.0	N(450)	0.0	Y(449)	0.0	P(426)	0.0
		88	T(345)	0.0	Y(451)	0.0	N(450)	0.0	D(427)	0.0
		89	R(346)	0.0	F(400)	0.0	V(401)	0.0	R(454)	0.0
		90	A(348)	0.0	N(394)	0.0	V(395)	0.0	N(450)	0.0
		91	F(338)	0.0	D(398)	0.0	S(399)	0.0	L(455)	0.0
		92	S(349)	0.0	S(349)	0.0	V(350)	0.0	Y(449)	0.0
		93	V(350)	0.0	F(342)	0.0	N(343)	0.0	N(448)	0.0
		94	Y(351)	0.0	N(343)	0.0	A(344)	0.0	V(445)	0.0
		95	A(352)	0.0	A(344)	0.0	T(345)	0.0	K(444)	0.0
		96	W(353)	0.0	T(345)	0.0	R(346)	0.0	S(443)	0.0
		97	N(354)	0.0	R(346)	0.0	F(347)	0.0	D(442)	0.0
		98	R(355)	0.0	F(347)	0.0	A(348)	0.0	L(441)	0.0
		99	G(339)	0.0	A(348)	0.0	S(349)	0.0	N(440)	0.0

## Sheet: North Macedonia (20-50%)
			Before	Initial	Middle	End
		1_127	0.000954426	0.00856028	0.0106907	0.00328084
		127_254	0.00038177	0.00408149	0.00550541	0.00918635
		254_381	0.000524934	0.000144477	0	0
Heatmap		381_508	0.000143164	0.00408149	0.00544139	0.0048119
		508_635	0.00796946	0.0100412	0.00921836	0.00306212
		635_762	0.00229062	0.00700715	0.00953844	0.00306212
		762_889	0.000143164	0.00115582	0	0
		889_1016	4.77213e-05	0.00343134	0.00544139	0.00240595
		1016_1143	4.77213e-05	0.00260059	0.00531336	0.000437445
		1143_1270	0.000606061	0.000282287	0	0
			Before	Initial	Middle	Last
Pie		Not Mutant	0	0.059633	0.300813	0.666667
		One Mutant	0.49697	0.12844	0	0
		Two Mutant	0.375758	0.165138	0.0162602	0
		Three Mutant	0.10303	0.12844	0	0
		Four Mutant and more	0.0242424	0.518349	0.682927	0.333333
Timeline			Before	Mutant	Initialize	Mutant	Middle	Mutant	Last	Mutant
		0	D(614)	1.0	D(614)	1.0	D(614)	1.0	P(681)	1.0
		1	Q(677)	0.254545	V(70)	0.555046	H(69)	0.96748	D(614)	1.0
		2	L(5)	0.042424	H(69)	0.555046	V(70)	0.96748	G(142)	0.861111
		3	R(214)	0.024242	D(1118)	0.385321	T(716)	0.95935	L(452)	0.861111
		4	A(262)	0.018182	T(716)	0.385321	S(982)	0.95935	T(478)	0.861111
		5	I(1225)	0.018182	S(982)	0.385321	D(1118)	0.95935	E(156)	0.861111
		6	D(1163)	0.018182	N(501)	0.385321	Y(144)	0.95935	F(157)	0.861111
		7	I(692)	0.018182	P(681)	0.385321	N(501)	0.95935	R(158)	0.861111
		8	D(80)	0.012121	A(570)	0.385321	P(681)	0.804878	T(19)	0.805556
		9	G(75)	0.012121	Y(144)	0.37156	A(570)	0.756098	D(950)	0.805556
		10	W(64)	0.012121	Q(677)	0.201835	S(221)	0.04065	T(95)	0.388889
		11	A(688)	0.012121	N(439)	0.174312	G(142)	0.03252	T(716)	0.166667
		12	V(367)	0.012121	V(772)	0.133028	M(740)	0.03252	Y(144)	0.138889
		13	P(1162)	0.012121	L(189)	0.133028	T(19)	0.02439	H(69)	0.138889
		14	M(153)	0.006061	S(939)	0.100917	A(701)	0.02439	N(501)	0.138889
		15	S(151)	0.006061	L(5)	0.050459	A(879)	0.02439	V(70)	0.138889
		16	C(1235)	0.006061	A(222)	0.050459	D(950)	0.02439	S(982)	0.138889
		17	V(42)	0.006061	L(18)	0.027523	N(74)	0.02439	A(570)	0.138889
		18	L(48)	0.006061	V(1264)	0.013761	L(5)	0.02439	D(1118)	0.138889
		19	S(50)	0.006061	S(477)	0.009174	S(704)	0.01626	A(222)	0.111111
		20	S(673)	0.006061	S(673)	0.009174	Q(677)	0.01626	L(5)	0.083333
		21	K(1045)	0.006061	A(688)	0.009174	E(156)	0.01626	D(215)	0.055556
		22	L(1203)	0.006061	I(1225)	0.009174	E(1207)	0.01626	A(688)	0.055556
		23	E(1202)	0.006061	A(701)	0.009174	R(158)	0.01626	G(181)	0.055556
		24	G(769)	0.006061	L(176)	0.009174	L(452)	0.01626	R(21)	0.055556
		25	Q(1201)	0.006061	D(936)	0.009174	F(157)	0.01626	L(368)	0.027778
		26	A(67)	0.006061	P(272)	0.004587	T(478)	0.01626	V(308)	0.027778
		27	V(382)	0.006061	G(1171)	0.004587	L(18)	0.00813	T(430)	0.0
		28	P(272)	0.006061	A(411)	0.004587	Q(52)	0.00813	A(411)	0.0
		29	A(222)	0.006061	I(666)	0.004587	A(1026)	0.00813	I(410)	0.0
		30	A(263)	0.006061	H(49)	0.004587	M(177)	0.00813	D(428)	0.0
		31	S(256)	0.006061	D(1163)	0.004587	E(583)	0.00813	F(429)	0.0
		32	S(1239)	0.006061	L(54)	0.004587	A(653)	0.00813	K(417)	0.0
		33	R(102)	0.006061	A(260)	0.004587	E(324)	0.00813	P(412)	0.0
		34	S(810)	0.006061	A(575)	0.004587	Q(613)	0.00813	C(432)	0.0
		35	V(308)	0.006061	H(146)	0.004587	N(439)	0.00813	Q(409)	0.0
		36	P(174)	0.006061	S(98)	0.004587	S(98)	0.00813	V(433)	0.0
		37	V(622)	0.006061	A(262)	0.004587	P(521)	0.00813	R(408)	0.0
		38	A(475)	0.006061	W(152)	0.004587	N(679)	0.00813	I(434)	0.0
		39	S(477)	0.006061	A(263)	0.004587	M(153)	0.00813	A(435)	0.0
		40	S(12)	0.006061	S(884)	0.004587	A(831)	0.00813	G(431)	0.0
		41	T(912)	0.006061	A(67)	0.004587	F(186)	0.00813	G(413)	0.0
		42	R(21)	0.006061	S(221)	0.004587	N(185)	0.00813	Q(414)	0.0
		43	A(348)	0.006061	S(704)	0.004587	D(568)	0.00813	T(415)	0.0
		44	Q(613)	0.006061	Q(836)	0.004587	A(262)	0.00813	D(427)	0.0
		45	T(307)	0.006061	S(698)	0.004587	N(1108)	0.00813	G(416)	0.0
		46	P(809)	0.006061	G(75)	0.004587	I(68)	0.00813	P(426)	0.0
		47	G(446)	0.0	A(879)	0.004587	L(176)	0.00813	L(425)	0.0
		48	D(420)	0.0	L(229)	0.004587	G(413)	0.0	K(424)	0.0
		49	E(465)	0.0	A(672)	0.004587	C(432)	0.0	Y(423)	0.0
		50	Y(453)	0.0	S(366)	0.004587	V(433)	0.0	N(422)	0.0
		51	D(428)	0.0	K(814)	0.004587	G(431)	0.0	W(436)	0.0
		52	D(427)	0.0	A(626)	0.004587	P(412)	0.0	D(420)	0.0
		53	P(426)	0.0	R(328)	0.004587	T(430)	0.0	A(419)	0.0
		54	L(425)	0.0	S(13)	0.004587	Y(421)	0.0	I(418)	0.0
		55	K(424)	0.0	S(1252)	0.004587	F(429)	0.0	Y(421)	0.0
		56	Y(423)	0.0	P(1069)	0.004587	Q(414)	0.0	T(1273)	0.0
		57	R(466)	0.0	M(153)	0.004587	T(415)	0.0	N(437)	0.0
		58	D(467)	0.0	L(452)	0.004587	D(428)	0.0	S(438)	0.0
		59	N(422)	0.0	E(309)	0.004587	D(427)	0.0	K(458)	0.0
		60	Y(421)	0.0	A(653)	0.004587	P(426)	0.0	S(459)	0.0
		61	A(419)	0.0	C(1235)	0.004587	L(425)	0.0	N(460)	0.0
		62	Y(451)	0.0	T(723)	0.004587	K(424)	0.0	L(461)	0.0
		63	I(418)	0.0	S(659)	0.004587	G(416)	0.0	K(462)	0.0
		64	L(452)	0.0	K(444)	0.0	K(417)	0.0	P(463)	0.0
		65	K(417)	0.0	I(418)	0.0	I(418)	0.0	F(464)	0.0
		66	G(416)	0.0	K(458)	0.0	Y(423)	0.0	E(465)	0.0
		67	T(415)	0.0	Y(423)	0.0	A(419)	0.0	R(466)	0.0
		68	Q(414)	0.0	S(459)	0.0	D(420)	0.0	D(467)	0.0
		69	G(413)	0.0	N(422)	0.0	N(422)	0.0	I(468)	0.0
		70	P(412)	0.0	Y(421)	0.0	T(1273)	0.0	S(469)	0.0
		71	A(411)	0.0	D(420)	0.0	L(441)	0.0	T(470)	0.0
		72	I(410)	0.0	A(419)	0.0	I(434)	0.0	E(471)	0.0
		73	Q(409)	0.0	N(460)	0.0	L(461)	0.0	I(472)	0.0
		74	R(408)	0.0	N(437)	0.0	L(455)	0.0	R(457)	0.0
		75	I(468)	0.0	L(461)	0.0	F(456)	0.0	F(456)	0.0
		76	F(429)	0.0	K(462)	0.0	R(457)	0.0	L(455)	0.0
		77	F(464)	0.0	N(440)	0.0	K(458)	0.0	V(445)	0.0
		78	V(445)	0.0	K(424)	0.0	S(459)	0.0	N(439)	0.0
		79	W(436)	0.0	K(417)	0.0	N(460)	0.0	N(440)	0.0
		80	K(444)	0.0	G(416)	0.0	K(462)	0.0	L(441)	0.0
		81	S(443)	0.0	T(415)	0.0	A(435)	0.0	D(442)	0.0
		82	D(442)	0.0	S(438)	0.0	P(463)	0.0	S(443)	0.0
		83	R(454)	0.0	P(463)	0.0	F(464)	0.0	V(407)	0.0
		84	G(447)	0.0	Q(414)	0.0	E(465)	0.0	G(446)	0.0
		85	L(455)	0.0	G(413)	0.0	R(466)	0.0	R(454)	0.0
		86	F(456)	0.0	P(412)	0.0	D(467)	0.0	G(447)	0.0
		87	L(441)	0.0	F(464)	0.0	I(468)	0.0	N(448)	0.0
		88	N(440)	0.0	I(410)	0.0	R(454)	0.0	Y(449)	0.0
		89	N(439)	0.0	Q(409)	0.0	Y(453)	0.0	N(450)	0.0
		90	R(457)	0.0	R(457)	0.0	Y(451)	0.0	Y(451)	0.0
		91	S(438)	0.0	L(425)	0.0	N(450)	0.0	Y(453)	0.0
		92	N(437)	0.0	S(443)	0.0	Y(449)	0.0	K(444)	0.0
		93	N(448)	0.0	L(441)	0.0	N(448)	0.0	F(400)	0.0
		94	N(450)	0.0	V(445)	0.0	G(447)	0.0	E(406)	0.0
		95	A(435)	0.0	I(434)	0.0	G(446)	0.0	R(355)	0.0
		96	I(434)	0.0	D(442)	0.0	V(445)	0.0	A(348)	0.0
		97	V(433)	0.0	G(446)	0.0	K(444)	0.0	S(349)	0.0
		98	C(432)	0.0	G(447)	0.0	S(443)	0.0	V(350)	0.0
		99	K(458)	0.0	V(433)	0.0	D(442)	0.0	Y(351)	0.0

## Sheet: Slovakia (20-50%)
			Before	Initial	Middle	End
		1_127	0.0095317	0.0112787	0.00847313	0.00431969
		127_254	0.00158862	0.0065525	0.00516376	0.0126039
		254_381	0	0	9.50968e-06	1.88443e-05
Heatmap		381_508	0.00573284	0.00662592	0.00482141	0.00756816
		508_635	0.00925542	0.0112053	0.00843509	0.00388192
		635_762	0.00248653	0.0109759	0.00839705	0.00378915
		762_889	6.90703e-05	2.75315e-05	1.90194e-05	3.6239e-05
		889_1016	0.00131234	0.00574491	0.00441249	0.00376596
		1016_1143	0.00138141	0.0051851	0.00407965	0.0001638
		1143_1270	0.000269906	3.58616e-05	9.29023e-06	0.000107624
			Before	Initial	Middle	Last
Pie		Not Mutant	0.00877193	0.231935	0.437198	0.520987
		One Mutant	0.157895	0.00582751	0	0
		Two Mutant	0.245614	0.0128205	0	0
		Three Mutant	0.00877193	0.00932401	0	0
		Four Mutant and more	0.578947	0.740093	0.562802	0.479013
Timeline			Before	Mutant	Initialize	Mutant	Middle	Mutant	Last	Mutant
		0	D(614)	1.0	D(614)	0.994172	D(614)	0.998792	P(681)	1.0
		1	H(69)	0.587719	P(681)	0.949883	P(681)	0.986715	D(614)	1.0
		2	V(70)	0.587719	H(69)	0.863636	N(501)	0.914251	L(452)	0.998527
		3	N(439)	0.421053	V(70)	0.863636	A(570)	0.911836	T(478)	0.998527
		4	N(501)	0.166667	N(501)	0.86014	S(982)	0.910628	D(950)	0.996686
		5	P(681)	0.166667	A(570)	0.856643	V(70)	0.910628	F(157)	0.993741
		6	T(716)	0.166667	D(1118)	0.856643	H(69)	0.910628	T(19)	0.993373
		7	Y(144)	0.166667	S(982)	0.856643	T(716)	0.90942	E(156)	0.989507
		8	A(570)	0.166667	T(716)	0.856643	D(1118)	0.90942	R(158)	0.962077
		9	D(1118)	0.166667	Y(144)	0.855478	Y(144)	0.908213	G(142)	0.536267
		10	S(982)	0.166667	L(452)	0.095571	L(452)	0.080918	T(95)	0.306333
		11	S(477)	0.149123	T(19)	0.094406	E(156)	0.078502	A(222)	0.144514
		12	A(222)	0.026316	D(950)	0.094406	D(950)	0.077295	I(850)	0.056517
		13	T(95)	0.017544	F(157)	0.094406	T(19)	0.077295	T(573)	0.038108
		14	S(98)	0.017544	E(156)	0.094406	T(478)	0.077295	I(1114)	0.035898
		15	K(529)	0.017544	T(478)	0.094406	F(157)	0.076087	E(281)	0.030376
		16	V(1264)	0.017544	S(477)	0.040793	R(158)	0.067633	P(251)	0.027062
		17	V(1133)	0.008772	R(158)	0.036131	L(24)	0.056763	L(5)	0.024669
		18	F(2)	0.008772	T(95)	0.032634	T(747)	0.054348	D(253)	0.021907
		19	S(1242)	0.008772	T(76)	0.018648	T(95)	0.030193	D(979)	0.020803
		20	D(936)	0.008772	L(5)	0.017483	G(142)	0.025362	S(929)	0.018409
		21	S(221)	0.008772	A(653)	0.015152	L(841)	0.024155	V(1264)	0.014912
		22	G(594)	0.008772	S(12)	0.013986	T(33)	0.021739	P(1162)	0.013991
		23	I(1169)	0.008772	L(938)	0.013986	G(75)	0.018116	K(1073)	0.013623
		24	A(1070)	0.008772	G(142)	0.011655	W(152)	0.018116	D(1259)	0.013071
		25	F(157)	0.008772	G(75)	0.008159	S(12)	0.016908	H(69)	0.011782
		26	Q(872)	0.008772	N(439)	0.008159	S(494)	0.013285	N(1074)	0.011414
		27	N(61)	0.008772	L(822)	0.008159	L(822)	0.013285	S(1252)	0.01123
		28	G(75)	0.008772	S(71)	0.006993	A(892)	0.012077	G(181)	0.010677
		29	K(424)	0.0	L(455)	0.005828	E(484)	0.01087	Y(145)	0.010677
		30	D(427)	0.0	K(1073)	0.004662	P(25)	0.01087	V(120)	0.010125
		31	N(422)	0.0	T(572)	0.004662	L(5)	0.01087	D(80)	0.009941
		32	P(426)	0.0	N(165)	0.004662	V(367)	0.009662	L(216)	0.009205
		33	Y(423)	0.0	I(870)	0.004662	T(430)	0.009662	E(132)	0.009021
		34	L(425)	0.0	Q(836)	0.004662	S(256)	0.009662	Y(144)	0.008468
		35	D(428)	0.0	I(1114)	0.004662	T(307)	0.009662	G(1167)	0.008468
		36	I(418)	0.0	L(18)	0.004662	A(701)	0.009662	S(1242)	0.008284
		37	Y(421)	0.0	A(701)	0.004662	I(1114)	0.009662	D(936)	0.007548
		38	D(420)	0.0	I(850)	0.004662	A(222)	0.008454	T(572)	0.007548
		39	D(405)	0.0	D(138)	0.004662	S(71)	0.008454	V(1104)	0.006996
		40	E(406)	0.0	A(222)	0.004662	A(845)	0.008454	G(1219)	0.006996
		41	V(407)	0.0	D(215)	0.004662	I(850)	0.008454	S(255)	0.006811
		42	R(408)	0.0	E(484)	0.003497	S(680)	0.007246	F(490)	0.006811
		43	Q(409)	0.0	G(1171)	0.003497	T(20)	0.007246	V(772)	0.006627
		44	I(410)	0.0	D(80)	0.003497	K(417)	0.006039	L(455)	0.006443
		45	A(411)	0.0	T(747)	0.003497	W(64)	0.006039	G(75)	0.006259
		46	P(412)	0.0	P(272)	0.003497	L(1034)	0.006039	S(71)	0.006259
		47	G(413)	0.0	K(417)	0.003497	A(243)	0.006039	V(70)	0.006075
		48	Q(414)	0.0	L(241)	0.003497	A(522)	0.006039	I(909)	0.006075
		49	T(415)	0.0	L(242)	0.003497	P(26)	0.006039	A(688)	0.006075
		50	G(416)	0.0	A(243)	0.003497	A(879)	0.006039	L(1049)	0.005891
		51	K(417)	0.0	L(877)	0.003497	L(242)	0.004831	M(153)	0.005891
		52	T(430)	0.0	P(812)	0.003497	A(653)	0.004831	Q(613)	0.005707
		53	A(419)	0.0	I(1130)	0.003497	D(215)	0.004831	G(446)	0.005523
		54	F(429)	0.0	S(221)	0.003497	M(1050)	0.004831	A(1087)	0.005339
		55	T(1273)	0.0	P(25)	0.003497	D(80)	0.004831	T(76)	0.005339
		56	G(431)	0.0	V(289)	0.002331	A(67)	0.004831	R(21)	0.005339
		57	L(461)	0.0	A(67)	0.002331	F(186)	0.004831	S(494)	0.005155
		58	R(454)	0.0	P(251)	0.002331	G(181)	0.004831	T(719)	0.004786
		59	L(455)	0.0	K(147)	0.002331	L(18)	0.004831	H(1159)	0.004786
		60	F(456)	0.0	T(719)	0.002331	L(938)	0.004831	A(845)	0.004786
		61	R(457)	0.0	W(258)	0.002331	I(1216)	0.003623	D(138)	0.004602
		62	K(458)	0.0	S(813)	0.002331	D(138)	0.003623	S(112)	0.004418
		63	S(459)	0.0	E(180)	0.002331	N(148)	0.003623	E(154)	0.004234
		64	N(460)	0.0	S(256)	0.002331	A(27)	0.003623	H(146)	0.004234
		65	K(462)	0.0	A(688)	0.002331	L(441)	0.003623	I(128)	0.004234
		66	L(452)	0.0	A(1078)	0.002331	D(839)	0.003623	S(155)	0.004234
		67	P(463)	0.0	M(177)	0.002331	L(821)	0.003623	V(143)	0.004234
		68	F(464)	0.0	E(702)	0.002331	Q(677)	0.002415	N(148)	0.004234
		69	E(465)	0.0	N(679)	0.002331	G(769)	0.002415	Q(134)	0.004234
		70	R(466)	0.0	S(680)	0.002331	F(490)	0.002415	A(411)	0.00405
		71	D(467)	0.0	Y(508)	0.002331	L(455)	0.002415	S(151)	0.00405
		72	I(468)	0.0	L(841)	0.002331	S(98)	0.002415	V(127)	0.00405
		73	S(469)	0.0	K(558)	0.002331	G(1171)	0.002415	F(133)	0.003866
		74	Y(453)	0.0	A(647)	0.002331	H(1058)	0.002415	K(113)	0.003866
		75	Y(451)	0.0	V(1264)	0.002331	R(765)	0.002415	D(111)	0.003866
		76	C(432)	0.0	K(356)	0.002331	V(143)	0.002415	N(121)	0.003866
		77	L(441)	0.0	F(888)	0.002331	S(477)	0.002415	C(136)	0.003866
		78	V(433)	0.0	C(1240)	0.002331	S(939)	0.002415	N(137)	0.003866
		79	I(434)	0.0	T(33)	0.002331	S(698)	0.002415	P(139)	0.003866
		80	A(435)	0.0	Q(580)	0.002331	T(572)	0.002415	F(140)	0.003866
		81	W(436)	0.0	G(932)	0.002331	H(655)	0.002415	L(110)	0.003866
		82	N(437)	0.0	G(181)	0.002331	A(890)	0.002415	Q(115)	0.003866
		83	G(404)	0.0	A(475)	0.002331	S(813)	0.002415	T(114)	0.003866
		84	N(440)	0.0	Q(474)	0.001166	S(254)	0.002415	N(122)	0.003866
		85	D(442)	0.0	T(250)	0.001166	Q(926)	0.002415	C(131)	0.003866
		86	N(450)	0.0	S(698)	0.001166	T(22)	0.002415	V(130)	0.003866
		87	S(443)	0.0	L(552)	0.001166	H(625)	0.002415	S(116)	0.003866
		88	K(444)	0.0	D(228)	0.001166	S(1252)	0.002415	L(117)	0.003866
		89	V(445)	0.0	T(1238)	0.001166	D(936)	0.001208	L(118)	0.003866
		90	G(446)	0.0	S(162)	0.001166	E(154)	0.001208	R(78)	0.003866
		91	G(447)	0.0	T(739)	0.001166	Q(949)	0.001208	I(119)	0.003866
		92	N(448)	0.0	Q(493)	0.001166	P(384)	0.001208	K(129)	0.003866
		93	Y(449)	0.0	R(273)	0.001166	K(300)	0.001208	V(126)	0.003866
		94	S(438)	0.0	V(772)	0.001166	M(153)	0.001208	N(125)	0.003866
		95	A(397)	0.0	H(1101)	0.001166	I(210)	0.001208	T(124)	0.003866
		96	R(403)	0.0	G(1246)	0.001166	P(1112)	0.001208	A(123)	0.003866
		97	I(402)	0.0	V(1104)	0.001166	T(376)	0.001208	L(141)	0.003866
		98	T(345)	0.0	C(1247)	0.001166	S(929)	0.001208	T(109)	0.003866
		99	R(346)	0.0	T(22)	0.001166	Q(314)	0.001208	K(147)	0.003866

## Sheet: Timor-Leste (20-50%)
			Before	Initial	Middle	End
		1_127		0.00029163	0.000240428	0
		127_254		0.00029163	0.000360642	0
		254_381		0	0.000120214	0
Heatmap		381_508		0.00554097	0.00781391	0.00242277
		508_635		0.00554097	0.00799423	0.00242277
		635_762		0.00554097	0.00817455	0.00242277
		762_889		0	0.000180321	0
		889_1016		0	0.000120214	0
		1016_1143		0	0.000300535	0
		1143_1270		0	0.00011744	0
			Before	Initial	Middle	Last
Pie		Not Mutant	0.00877193	0.296296	0.00763359	0.692308
		One Mutant	0.157895	0	0	0
		Two Mutant	0.245614	0	0	0
		Three Mutant	0.00877193	0.666667	0.778626	0.307692
		Four Mutant and more	0.578947	0.037037	0.21374	0
Timeline			Before	Mutant	Initialize	Mutant	Middle	Mutant	Last	Mutant
		0	T(1273)	nan	P(681)	1.0	D(614)	1.0	D(614)	1.0
		1	D(427)	nan	D(614)	1.0	P(681)	1.0	P(681)	1.0
		2	D(420)	nan	N(439)	0.703704	N(439)	0.992366	V(1264)	0.692308
		3	Y(421)	nan	D(950)	0.296296	A(846)	0.015267	L(452)	0.692308
		4	N(422)	nan	T(19)	0.296296	Q(677)	0.015267	G(142)	0.692308
		5	Y(423)	nan	R(158)	0.296296	E(156)	0.015267	T(19)	0.692308
		6	K(424)	nan	F(157)	0.296296	T(1076)	0.015267	E(96)	0.692308
		7	L(425)	nan	E(156)	0.296296	E(583)	0.015267	E(156)	0.692308
		8	P(426)	nan	G(142)	0.296296	V(308)	0.015267	T(478)	0.692308
		9	D(428)	nan	L(452)	0.296296	G(181)	0.015267	F(157)	0.692308
		10	I(418)	nan	T(478)	0.296296	L(5)	0.015267	D(950)	0.692308
		11	F(429)	nan	V(1264)	0.296296	V(826)	0.007634	R(158)	0.692308
		12	T(430)	nan	E(96)	0.259259	F(157)	0.007634	N(439)	0.307692
		13	G(431)	nan	R(214)	0.037037	I(1130)	0.007634	I(410)	0.0
		14	C(432)	nan	V(120)	0.037037	G(142)	0.007634	T(430)	0.0
		15	V(433)	nan	N(331)	0.0	T(1238)	0.007634	L(425)	0.0
		16	I(434)	nan	V(433)	0.0	N(211)	0.007634	G(404)	0.0
		17	A(435)	nan	D(428)	0.0	L(452)	0.007634	P(426)	0.0
		18	A(419)	nan	F(429)	0.0	A(684)	0.007634	D(427)	0.0
		19	K(417)	nan	T(430)	0.0	R(214)	0.007634	D(428)	0.0
		20	N(437)	nan	G(431)	0.0	H(655)	0.007634	F(429)	0.0
		21	V(407)	nan	C(432)	0.0	M(731)	0.007634	G(431)	0.0
		22	F(400)	nan	I(434)	0.0	T(604)	0.007634	A(411)	0.0
		23	V(401)	nan	P(426)	0.0	A(892)	0.007634	C(432)	0.0
		24	I(402)	nan	A(435)	0.0	V(120)	0.007634	V(433)	0.0
		25	R(403)	nan	W(436)	0.0	L(212)	0.007634	I(434)	0.0
		26	G(404)	nan	N(437)	0.0	R(158)	0.007634	A(435)	0.0
		27	D(405)	nan	S(438)	0.0	S(939)	0.007634	W(436)	0.0
		28	E(406)	nan	R(328)	0.0	D(950)	0.007634	N(437)	0.0
		29	R(408)	nan	N(440)	0.0	G(1085)	0.007634	K(424)	0.0
		30	G(416)	nan	D(427)	0.0	T(478)	0.007634	Y(423)	0.0
		31	Q(409)	nan	K(424)	0.0	V(1264)	0.007634	N(422)	0.0
		32	I(410)	nan	L(425)	0.0	D(1084)	0.007634	R(408)	0.0
		33	A(411)	nan	D(442)	0.0	T(638)	0.007634	D(420)	0.0
		34	P(412)	nan	Q(409)	0.0	C(1254)	0.007634	D(405)	0.0
		35	G(413)	nan	I(410)	0.0	S(98)	0.007634	A(419)	0.0
		36	Q(414)	nan	A(411)	0.0	T(19)	0.007634	I(418)	0.0
		37	T(415)	nan	P(412)	0.0	E(96)	0.007634	E(406)	0.0
		38	W(436)	nan	G(413)	0.0	C(432)	0.0	K(417)	0.0
		39	S(438)	nan	Q(414)	0.0	Q(409)	0.0	G(416)	0.0
		40	D(398)	nan	T(415)	0.0	D(427)	0.0	Q(409)	0.0
		41	D(467)	nan	G(416)	0.0	I(410)	0.0	T(415)	0.0
		42	N(460)	nan	K(417)	0.0	T(430)	0.0	Q(414)	0.0
		43	L(461)	nan	I(418)	0.0	F(429)	0.0	V(407)	0.0
		44	K(462)	nan	A(419)	0.0	D(428)	0.0	G(413)	0.0
		45	P(463)	nan	D(420)	0.0	A(411)	0.0	P(412)	0.0
		46	F(464)	nan	Y(421)	0.0	R(408)	0.0	Y(421)	0.0
		47	E(465)	nan	N(422)	0.0	G(431)	0.0	S(443)	0.0
		48	R(466)	nan	Y(423)	0.0	L(425)	0.0	S(438)	0.0
		49	I(468)	nan	L(441)	0.0	P(426)	0.0	S(459)	0.0
		50	K(458)	nan	S(443)	0.0	T(415)	0.0	L(461)	0.0
		51	S(469)	nan	V(407)	0.0	K(424)	0.0	K(462)	0.0
		52	T(470)	nan	S(325)	0.0	Y(423)	0.0	P(463)	0.0
		53	E(471)	nan	P(463)	0.0	N(422)	0.0	F(464)	0.0
		54	I(472)	nan	F(464)	0.0	Y(421)	0.0	E(465)	0.0
		55	Y(473)	nan	E(465)	0.0	D(420)	0.0	R(466)	0.0
		56	Q(474)	nan	R(466)	0.0	A(419)	0.0	D(467)	0.0
		57	A(475)	nan	D(467)	0.0	I(418)	0.0	I(468)	0.0
		58	S(459)	nan	I(468)	0.0	K(417)	0.0	S(469)	0.0
		59	R(457)	nan	S(469)	0.0	P(412)	0.0	T(470)	0.0
		60	N(439)	nan	E(324)	0.0	G(413)	0.0	E(471)	0.0
		61	G(447)	nan	K(444)	0.0	G(416)	0.0	I(472)	0.0
		62	N(440)	nan	T(323)	0.0	Q(414)	0.0	Y(473)	0.0
		63	L(441)	nan	T(470)	0.0	T(1273)	0.0	Q(474)	0.0
		64	D(442)	nan	E(471)	0.0	L(441)	0.0	A(475)	0.0
		65	S(443)	nan	I(472)	0.0	V(433)	0.0	N(460)	0.0
		66	K(444)	nan	Y(473)	0.0	I(434)	0.0	K(458)	0.0
		67	V(445)	nan	Q(474)	0.0	E(465)	0.0	N(440)	0.0
		68	G(446)	nan	A(475)	0.0	F(464)	0.0	R(457)	0.0
		69	N(448)	nan	K(462)	0.0	P(463)	0.0	L(441)	0.0
		70	F(456)	nan	L(461)	0.0	K(462)	0.0	D(442)	0.0
		71	Y(449)	nan	N(460)	0.0	L(461)	0.0	I(402)	0.0
		72	N(450)	nan	S(459)	0.0	N(460)	0.0	K(444)	0.0
		73	Y(451)	nan	V(445)	0.0	S(459)	0.0	V(445)	0.0
		74	L(452)	nan	G(446)	0.0	K(458)	0.0	G(446)	0.0
		75	Y(453)	nan	G(447)	0.0	R(457)	0.0	G(447)	0.0
		76	R(454)	nan	N(448)	0.0	F(456)	0.0	N(448)	0.0
		77	L(455)	nan	Y(449)	0.0	L(455)	0.0	Y(449)	0.0
		78	S(399)	nan	N(450)	0.0	R(454)	0.0	N(450)	0.0
		79	A(397)	nan	Y(451)	0.0	Y(453)	0.0	Y(451)	0.0
		80	Y(636)	nan	V(327)	0.0	Y(451)	0.0	Y(453)	0.0
		81	F(347)	nan	Y(453)	0.0	N(450)	0.0	R(454)	0.0
		82	E(340)	nan	R(454)	0.0	Y(449)	0.0	L(455)	0.0
		83	V(341)	nan	L(455)	0.0	N(448)	0.0	F(456)	0.0
		84	F(342)	nan	F(456)	0.0	G(447)	0.0	R(403)	0.0
		85	N(343)	nan	I(326)	0.0	G(446)	0.0	T(1273)	0.0
		86	A(344)	nan	R(457)	0.0	V(445)	0.0	V(401)	0.0
		87	T(345)	nan	K(458)	0.0	K(444)	0.0	G(476)	0.0
		88	R(346)	nan	R(408)	0.0	S(443)	0.0	N(343)	0.0
		89	A(348)	nan	E(406)	0.0	D(442)	0.0	A(344)	0.0
		90	F(338)	nan	I(332)	0.0	E(406)	0.0	T(345)	0.0
		91	S(349)	nan	I(358)	0.0	N(440)	0.0	R(346)	0.0
		92	V(350)	nan	Y(351)	0.0	S(438)	0.0	F(347)	0.0
		93	Y(351)	nan	A(352)	0.0	N(437)	0.0	A(348)	0.0
		94	A(352)	nan	W(353)	0.0	W(436)	0.0	S(349)	0.0
		95	W(353)	nan	N(354)	0.0	A(435)	0.0	V(350)	0.0
		96	N(354)	nan	R(355)	0.0	V(407)	0.0	Y(351)	0.0
		97	R(355)	nan	K(356)	0.0	D(398)	0.0	A(352)	0.0
		98	G(339)	nan	R(357)	0.0	D(405)	0.0	W(353)	0.0
		99	P(337)	nan	S(359)	0.0	G(404)	0.0	N(354)	0.0
